# Supplementary material for: Proteomics- and BRET- screens identify SPRY2 as a Ras effector that impacts its membrane organization
Source: iScience. 2025 Nov 7;28(12):113974. doi: 10.1016/j.isci.2025.113974 (PMC12682140; doi:10.1016/j.isci.2025.113974)
Supplement: Data S1. Excel file with genes identified in K-Ras proximal proteome analysis, related to Figure 1 — Sheets 1 and 2 list gene names of hits from the K-Ras proximal proteome (experiment 1) and G12Ci sensitive proteome (experiment 2) experiments. Mean log2 ratios of biotinylated/non-biotinylated (for proximity) or biotinylated+G12Ci/biotinylated (for G12Ci-sensitive) from N = 3 independent biological repeats. Sheet 3 shows common hits from our meta-analysis of other published Ras proximal proteome studies. Identification of a protein with the provided gene ID is annotated with a 1 if detected or 0 if not detected. [file mmc2.xlsx]

## Sheet: 1 proximal proteome
Gene names	Mean Turbo-ID/Control	Mean tK/Control	Mean KRAS wt/Control	Mean KRAS G12C/Control	Mean KRAS G12V/Control
KRAS	-15.3346	4.99111	6.82069	6.87295	6.924	G-domain binder
SPRY2	0	0	15.8861	17.9845	17.9889	G-domain binder
RRAS2	0	0	17.3676	17.2829	17.1747	G-domain binder
DDRGK1	0	0	14.7154	17.5417	17.3209	G-domain binder
RAF1	0	-0.584899	13.0613	17.9439	17.7511	G-domain binder
GOSR1	0	0	15.6666	15.9873	16.4013	G-domain binder
LZTR1	0	0	15.2568	14.9839	15.3671	G-domain binder
SLC19A1	0	0	14.7065	15.8367	14.9993	G-domain binder
CCBL2	0.151434	0.951282	14.2726	15.8837	15.1076	G-domain binder
RABL3	0	0	14.2204	15.4026	15.6119	G-domain binder
GOLGA5	0	0	11.5136	18.463	14.5282	G-domain binder
UBXN4	0	0	12.6988	14.8924	16.3739	G-domain binder
GPR89B	0	0	14.4642	15.1998	14.0535	G-domain binder
RTN4	0	0	14.427	14.0882	15.1161	G-domain binder
APLP2	0	0	13.0955	14.6138	15.8515	G-domain binder
RAB11FIP2	0	0	14.2269	15.0177	13.5877	G-domain binder
FAR1	0	0	14.2066	14.042	14.476	G-domain binder
BRAF	0	0	12.9445	15.4796	14.116	G-domain binder
LMAN1	0	0	13.0459	14.5816	14.7988	G-domain binder
FLOT2	0	0	13.4604	13.4191	14.9106	G-domain binder
ARMCX3	0	0	12.8624	13.3207	14.8783	G-domain binder
ATP6AP2	0	0	12.9967	13.6385	14.1762	G-domain binder
ACOT8	0	0	13.8616	12.7088	14.2094	G-domain binder
CD320	0	0	11.875	14.3322	14.0749	G-domain binder
PGRMC1	0	0	12.0768	13.6264	14.3717	G-domain binder
CDS2	0	0	13.032	13.8097	12.6054	G-domain binder
TSFM	0.0608979	0.26331	13.9588	13.0254	12.4385	G-domain binder
RNF5	0	-0.0362709	12.2138	13.9526	13.18	G-domain binder
NEDD8	0	0	12.7296	13.0343	13.3763	G-domain binder
SLC7A6	0	0	13.6637	12.4503	12.6925	G-domain binder
MCL1	0.150631	0	11.6618	12.4245	14.637	G-domain binder
MPP7	0	0	12.3438	13.4715	12.6593	G-domain binder
SRSF7	-0.317596	-0.0416937	11.8794	12.4784	12.2319	G-domain binder
TRAM1	0	0	11.9179	12.1367	11.5162	G-domain binder
ARAP1	0	0	11.5043	12.4587	11.3316	G-domain binder
VMP1	0.290903	0.534393	14.5851	1.25727	14.4502	G-domain binder
TTI1	0	0	9.74349	10.0301	10.3906	G-domain binder
C1QBP	-0.232937	0.393286	1.05644	2.03916	14.5845	G-domain binder
AP2A2	0.792714	0.609709	1.0149	13.3726	1.43654	G-domain binder
SEC61A1	0	0	1.02225	13.0183	1.63034	G-domain binder
LUC7L2	-0.926555	12.8025	12.5347	13.7365	12.8111	tK/K/KG12V/KG12C proximal
NDRG1	0	18.3909	18.2596	19.1952	18.6916	tK/K/KG12V/KG12C proximal
SLC12A2	0	19.425	19.3407	20.1091	20.0299	tK/K/KG12V/KG12C proximal
LAMTOR5	0	17.4246	16.3599	17.4021	17.7228	tK/K/KG12V/KG12C proximal
ARL6IP5	0	12.3702	14.0957	12.7678	13.9632	tK/K/KG12V/KG12C proximal
EFNB1	0	15.0544	15.3793	16.0771	15.7602	tK/K/KG12V/KG12C proximal
PPFIA1	0	16.567	16.4086	17.0778	16.7415	tK/K/KG12V/KG12C proximal
EPHA2	0	18.3697	18.3453	19.865	19.5557	tK/K/KG12V/KG12C proximal
DSC2	0	18.1006	17.5187	18.3127	18.73	tK/K/KG12V/KG12C proximal
FERMT2	0	19.5567	17.8038	17.2909	17.6041	tK/K/KG12V/KG12C proximal
CCDC8	0	17.0351	15.6695	15.838	15.5842	tK/K/KG12V/KG12C proximal
CCDC88A	0	13.9424	13.824	15.5989	15.01	tK/K/KG12V/KG12C proximal
IMMT	0	16.0843	6.66115	17.4856	18.2907	tK/K/KG12V/KG12C proximal
MARCKSL1	0	17.3967	16.0675	17.2826	16.8048	tK/K/KG12V/KG12C proximal
LEMD3	0	16.122	16.24	18.7852	18.7177	tK/K/KG12V/KG12C proximal
SLC39A14	0	17.3266	16.708	17.6418	17.5117	tK/K/KG12V/KG12C proximal
CD99	0	15.6047	14.1163	14.4736	13.183	tK/K/KG12V/KG12C proximal
SLC3A2	0	19.2724	18.8368	19.6163	19.7486	tK/K/KG12V/KG12C proximal
PLXNA1	0	16.5663	14.6269	16.3265	16.2441	tK/K/KG12V/KG12C proximal
OCLN	0	19.1095	19.0841	19.2482	19.4093	tK/K/KG12V/KG12C proximal
SLC30A1	0	16.0806	15.1415	16.7295	16.0801	tK/K/KG12V/KG12C proximal
SNAP23	0	18.3941	18.1456	18.3097	18.0477	tK/K/KG12V/KG12C proximal
WDR6	0	18.446	17.4223	17.4386	17.573	tK/K/KG12V/KG12C proximal
LSR	0	16.116	15.7967	16.3165	16.4812	tK/K/KG12V/KG12C proximal
RAB7A	0	16.6654	16.3399	16.604	16.8986	tK/K/KG12V/KG12C proximal
CCDC124	0	14.6054	12.9006	14.0343	13.7854	tK/K/KG12V/KG12C proximal
PCDH7	0	17.7442	16.9605	16.8814	17.0822	tK/K/KG12V/KG12C proximal
ATP7A	0	15.8874	15.4008	16.4135	15.9973	tK/K/KG12V/KG12C proximal
VDAC1	0	14.5876	2.41159	1.46291	12.989	tK/K/KG12V/KG12C proximal
ATP2B4	0	16.7667	15.2553	15.644	15.8883	tK/K/KG12V/KG12C proximal
BAIAP2	0	13.8196	14.8819	17.1577	17.0497	tK/K/KG12V/KG12C proximal
SLC4A2	0	16.9972	15.9016	14.7666	16.2803	tK/K/KG12V/KG12C proximal
YES1	0	17.6666	17.4904	17.8923	17.8235	tK/K/KG12V/KG12C proximal
ITGA6	0	18.323	17.589	17.9358	17.6311	tK/K/KG12V/KG12C proximal
CDC42EP1	0	18.4981	18.5044	18.3369	18.1885	tK/K/KG12V/KG12C proximal
PEAK1	0	12.5298	12.4359	13.4977	13.1932	tK/K/KG12V/KG12C proximal
FTSJ1	0	18.1321	17.5624	16.3831	14.0858	tK/K/KG12V/KG12C proximal
PPFIBP1	0	17.6541	16.1833	16.3449	16.3946	tK/K/KG12V/KG12C proximal
EHD4	0	16.9082	15.6708	15.9887	15.841	tK/K/KG12V/KG12C proximal
STX18	0	11.5888	13.6262	14.7414	13.4752	tK/K/KG12V/KG12C proximal
CADM1	0	18.1067	16.3866	16.8429	16.85	tK/K/KG12V/KG12C proximal
SNAP47	0	17.3531	16.1606	16.8036	17.074	tK/K/KG12V/KG12C proximal
FLVCR1	0	14.758	13.8144	15.4288	15.3169	tK/K/KG12V/KG12C proximal
STEAP3	0	15.8422	15.4031	16.1716	15.4508	tK/K/KG12V/KG12C proximal
SLC2A1	0	16.1634	14.397	16.4376	15.952	tK/K/KG12V/KG12C proximal
MARCKS	0	12.5798	14.013	15.213	14.6007	tK/K/KG12V/KG12C proximal
MARVELD2	0	16.0697	13.7809	15.3901	15.6406	tK/K/KG12V/KG12C proximal
GPRIN1	0	15.9361	15.1874	16.3429	16.0541	tK/K/KG12V/KG12C proximal
RAB13	0	12.6376	14.3348	14.8156	15.6589	tK/K/KG12V/KG12C proximal
SCAMP1	0	16.291	16.8422	17.6832	17.8087	tK/K/KG12V/KG12C proximal
ROBO1	0	16.1295	15.0195	16.2894	15.1497	tK/K/KG12V/KG12C proximal
RAB11A	0	16.5166	17.366	18.0273	17.7187	tK/K/KG12V/KG12C proximal
DLG1	0	14.5988	14.9039	14.6113	15.222	tK/K/KG12V/KG12C proximal
SLC7A5	0	16.9916	15.9067	17.5326	17.0938	tK/K/KG12V/KG12C proximal
HSDL2	0	1.16933	1.13109	14.543	1.25002	tK/K/KG12V/KG12C proximal
BSG	0	17.94	16.182	17.2196	17.6896	tK/K/KG12V/KG12C proximal
ECE1	0	16.8128	16.2649	17.3039	16.4994	tK/K/KG12V/KG12C proximal
ABCC5	0	15.6922	14.483	16.3296	16.0986	tK/K/KG12V/KG12C proximal
CDC42EP4	0	17.7368	15.3004	16.2168	15.4573	tK/K/KG12V/KG12C proximal
TMEM41B	0	11.7893	13.047	1.53734	13.2445	tK/K/KG12V/KG12C proximal
NCK1	0	15.2106	13.3927	14.877	11.7903	tK/K/KG12V/KG12C proximal
DSC3	0	14.1599	15.4593	16.2198	14.893	tK/K/KG12V/KG12C proximal
SH3BP4	0	16.0234	15.9124	16.7355	17.0228	tK/K/KG12V/KG12C proximal
CNNM3	0	16.2182	15.8184	16.3142	16.3335	tK/K/KG12V/KG12C proximal
ITGA5	0	14.6418	14.2534	15.6046	15.4178	tK/K/KG12V/KG12C proximal
ILVBL	0	14.982	12.9938	14.5425	14.496	tK/K/KG12V/KG12C proximal
GJA1	0	14.6348	14.2788	17.0727	17.149	tK/K/KG12V/KG12C proximal
PCID2	0	12.6652	14.1222	12.7638	13.8409	tK/K/KG12V/KG12C proximal
LLGL1	0	16.8576	15.4743	16.2485	16.0883	tK/K/KG12V/KG12C proximal
ITGAV	0	15.7151	15.7818	17.1886	16.7294	tK/K/KG12V/KG12C proximal
SBF1	0	15.7559	13.4562	14.8232	15.1518	tK/K/KG12V/KG12C proximal
SUN2	0	12.6142	13.9847	15.1838	15.8059	tK/K/KG12V/KG12C proximal
TNFRSF10B	0	11.2307	12.2705	12.9523	11.0924	tK/K/KG12V/KG12C proximal
PKP4	0	16.8641	15.8733	15.3233	15.3149	tK/K/KG12V/KG12C proximal
ZDHHC5	0	15.8756	15.9574	16.3898	16.2149	tK/K/KG12V/KG12C proximal
PHACTR4	0	14.3212	13.6887	14.868	13.9018	tK/K/KG12V/KG12C proximal
TMEM209	0	12.6148	13.0362	12.5626	12.9583	tK/K/KG12V/KG12C proximal
SLC7A11	0	12.7642	13.1228	14.2736	13.65	tK/K/KG12V/KG12C proximal
UNC5B	0	16.0839	13.0756	13.4542	11.9516	tK/K/KG12V/KG12C proximal
SPECC1	0	13.2229	12.6319	14.4843	14.371	tK/K/KG12V/KG12C proximal
FMNL2	0	15.3404	15.6148	16.2794	16.2224	tK/K/KG12V/KG12C proximal
GOLGA4	0	11.0136	13.118	13.3828	14.1429	tK/K/KG12V/KG12C proximal
ANKRD26	0	14.7056	13.9878	14.2492	14.0387	tK/K/KG12V/KG12C proximal
PPP1CC	0	15.6901	13.2621	15.9822	14.126	tK/K/KG12V/KG12C proximal
PVRL3	0	13.9941	12.9315	13.8696	13.405	tK/K/KG12V/KG12C proximal
YME1L1	0	13.6507	14.5998	11.8849	15.1073	tK/K/KG12V/KG12C proximal
ADD2	0	16.3082	15.3499	15.5103	15.4081	tK/K/KG12V/KG12C proximal
DNAJC1	0	12.9541	14.103	15.9021	15.247	tK/K/KG12V/KG12C proximal
RAD21	0	13.5557	15.0662	14.6979	15.3498	tK/K/KG12V/KG12C proximal
WASF2	0	13.5226	14.7748	13.5675	12.8162	tK/K/KG12V/KG12C proximal
LSG1	0	13.3934	12.5757	15.4581	15.6521	tK/K/KG12V/KG12C proximal
NCAM1	0	15.9038	15.385	15.6239	15.129	tK/K/KG12V/KG12C proximal
SCAMP3	0	13.0269	14.6865	15.3082	15.4699	tK/K/KG12V/KG12C proximal
DCBLD2	0	16.1555	14.1773	15.4945	15.2051	tK/K/KG12V/KG12C proximal
CXADR	0	19.2891	19.0234	19.2495	19.1923	tK/K/KG12V/KG12C proximal
RALB	0	14.1412	13.7693	13.9406	13.4357	tK/K/KG12V/KG12C proximal
CCDC47	0	11.2506	12.0151	14.179	13.1278	tK/K/KG12V/KG12C proximal
ARAF	0	14.3573	13.0646	15.2835	15.6782	tK/K/KG12V/KG12C proximal
C1orf198	0	11.813	13.0906	13.0259	13.2278	tK/K/KG12V/KG12C proximal
PVRL2	0	15.6527	14.9518	15.5047	15.3135	tK/K/KG12V/KG12C proximal
SLC38A1	0	14.2063	15.9041	14.9595	15.0183	tK/K/KG12V/KG12C proximal
PTPRG	0	16.627	13.755	15.7565	14.8707	tK/K/KG12V/KG12C proximal
AUP1	0	13.862	15.561	15.6148	14.974	tK/K/KG12V/KG12C proximal
CPD	0	13.6306	12.3681	13.2623	14.8125	tK/K/KG12V/KG12C proximal
YKT6	0	16.0705	14.3482	15.6823	14.8704	tK/K/KG12V/KG12C proximal
CERS2	0	10.8746	15.3582	15.1676	15.2723	tK/K/KG12V/KG12C proximal
SLC1A3	0	14.2768	11.5028	12.9865	13.3261	tK/K/KG12V/KG12C proximal
FNDC3A	0	13.0026	14.1285	15.4551	15.0161	tK/K/KG12V/KG12C proximal
PIP5K1A	0	14.3531	14.7972	16.8972	16.2939	tK/K/KG12V/KG12C proximal
NEO1	0	15.9646	13.3576	15.8256	14.7263	tK/K/KG12V/KG12C proximal
RAB23	0	15.9238	12.6559	14.7866	15.5112	tK/K/KG12V/KG12C proximal
HLA-A	0	14.1511	13.8793	13.3916	14.5057	tK/K/KG12V/KG12C proximal
NUMB	0	13.5651	14.1287	14.8758	14.508	tK/K/KG12V/KG12C proximal
FAM171A1	0	14.1985	14.2269	15.2926	14.6453	tK/K/KG12V/KG12C proximal
AGPAT6	0	13.0116	15.2066	15.7559	15.4441	tK/K/KG12V/KG12C proximal
PLEKHA1	0	13.0604	13.0389	14.9776	14.5097	tK/K/KG12V/KG12C proximal
CNP	0	12.8853	11.7235	12.211	12.5676	tK/K/KG12V/KG12C proximal
FARP2	0	15.2354	14.0075	14.7823	14.08	tK/K/KG12V/KG12C proximal
OSBPL6	0	13.6892	12.53	15.0523	14.7015	tK/K/KG12V/KG12C proximal
AKAP5	0	13.2569	13.278	13.4326	13.5427	tK/K/KG12V/KG12C proximal
TBC1D10A	0	15.006	13.0181	14.0435	13.1771	tK/K/KG12V/KG12C proximal
EFNB2	0	15.4804	13.835	16.1901	16.0578	tK/K/KG12V/KG12C proximal
CKB	0	12.3656	12.9062	12.177	14.2269	tK/K/KG12V/KG12C proximal
UTP11L	0	10.8231	12.8337	12.4335	12.1973	tK/K/KG12V/KG12C proximal
ARF6	0	12.9188	14.1299	14.7544	14.746	tK/K/KG12V/KG12C proximal
SLC26A6	0	13.6126	13.0029	12.7521	13.0059	tK/K/KG12V/KG12C proximal
C2CD2L	0	12.7255	12.0446	14.1463	13.5864	tK/K/KG12V/KG12C proximal
EGFR	0	13.2914	13.8276	14.443	14.6742	tK/K/KG12V/KG12C proximal
ORMDL1	0	13.5787	13.7239	14.4381	14.0262	tK/K/KG12V/KG12C proximal
GNA13	0	12.6612	13.2878	12.9826	12.4389	tK/K/KG12V/KG12C proximal
RFTN1	0	12.8734	11.7528	12.293	11.9135	tK/K/KG12V/KG12C proximal
ACAD9	0	14.3262	14.1704	15.0965	15.4603	tK/K/KG12V/KG12C proximal
ABCC1	0	13.7732	13.0545	13.9925	13.8066	tK/K/KG12V/KG12C proximal
SLC39A6	0	13.4516	11.7989	13.5037	12.2486	tK/K/KG12V/KG12C proximal
TFRC	0	14.0555	15.15	16.1091	16.5326	tK/K/KG12V/KG12C proximal
RPN2	0.0121556	13.9278	2.70651	1.74034	14.0473	tK/K/KG12V/KG12C proximal
RPS27A	0.0289881	13.147	13.6138	15.8604	15.6857	tK/K/KG12V/KG12C proximal
GNAI3	0.280779	16.0358	14.6916	15.9503	16.6599	tK/K/KG12V/KG12C proximal
SCD	0.296582	14.7033	15.2659	16.3798	16.2211	tK/K/KG12V/KG12C proximal
RPS27	0.393331	1.03619	1.05639	2.46581	1.33476	tK/K/KG12V/KG12C proximal
LONP1	0.540679	1.25336	1.91255	14.5789	14.6327	tK/K/KG12V/KG12C proximal
HSD17B10	0.597965	1.43288	1.48718	13.5387	12.726	tK/K/KG12V/KG12C proximal
ASMTL	0.624973	14.9931	13.648	1.23277	12.4441	tK/K/KG12V/KG12C proximal
WDR3	0.634216	1.26901	1.57465	1.68597	13.0678	tK/K/KG12V/KG12C proximal
FLOT1	0.641654	12.292	1.60812	15.1782	14.6698	tK/K/KG12V/KG12C proximal
FAF2	0.659384	13.3622	14.5118	13.8581	14.2233	tK/K/KG12V/KG12C proximal
KPNA6	0.665388	13.0232	12.0095	12.2362	11.8199	tK/K/KG12V/KG12C proximal
RPN1	0.864922	1.47458	1.8416	1.20885	1.68102	tK/K/KG12V/KG12C proximal
VAC14	0.937936	14.1705	1.23729	12.9668	13.4432	tK/K/KG12V/KG12C proximal
RPS11	0.948535	1.02825	1.01696	1.19165	1.14299	tK/K/KG12V/KG12C proximal
TMEM237	0	13.1612	0	12.0786	13.0008	proximal to at least one Ras/tK
RELL1	0	16.1846	0	16.5335	16.2707	proximal to at least one Ras/tK
RBM28	0	12.3391	0.855934	12.1104	14.242	proximal to at least one Ras/tK
VANGL1	0	14.6439	0	15.0997	12.6669	proximal to at least one Ras/tK
LARP4	0	11.65	12.2148	0	12.3151	proximal to at least one Ras/tK
IFT57	0	11.354	12.5868	0	13.5166	proximal to at least one Ras/tK
EXOC7	0	14.1744	0	14.7236	14.9794	proximal to at least one Ras/tK
ABI2	0	13.3893	13.4948	13.4823	0	proximal to at least one Ras/tK
PKP2	0	13.84	12.7149	12.0001	0	proximal to at least one Ras/tK
TRUB1	0	12.2887	12.237	0	11.6432	proximal to at least one Ras/tK
PIK3R2	0	14.2847	0	15.544	14.7712	proximal to at least one Ras/tK
STXBP3	0	15.0582	0	14.5344	12.3275	proximal to at least one Ras/tK
NACA	0	1.8975	0	15.5403	14.8916	proximal to at least one Ras/tK
TULP3	0	13.3468	0	12.4286	14.3667	proximal to at least one Ras/tK
CDC42BPA	0	14.6952	0	12.1891	12.6121	proximal to at least one Ras/tK
XPR1	0	14.1202	0	12.787	14.1211	proximal to at least one Ras/tK
CDC27	0	11.3828	12.1702	0	12.1369	proximal to at least one Ras/tK
NDRG3	0	12.5495	13.1526	14.3033	0	proximal to at least one Ras/tK
MCAM	0	15.8208	12.8072	0	13.9804	proximal to at least one Ras/tK
ACTA1	0	14.6626	13.7277	0	16.6668	proximal to at least one Ras/tK
PTPN14	0	10.6339	0	12.6704	11.7912	proximal to at least one Ras/tK
ALCAM	0	16.3859	0	14.7905	13.534	proximal to at least one Ras/tK
CNNM4	0	15.5696	0	12.8083	13.7208	proximal to at least one Ras/tK
TNIK	0	14.036	0	15.1235	13.368	proximal to at least one Ras/tK
RAB21	0	14.6726	0	14.8351	12.9813	proximal to at least one Ras/tK
MRPL14	0	12.72	13.6439	13.4324	0.648223	proximal to at least one Ras/tK
YIF1A	0	1.11444	11.1289	12.9724	0.606682	proximal to at least one Ras/tK
DOCK6	0	13.8602	0	15.2137	14.5021	proximal to at least one Ras/tK
FURIN	0	12.6128	0	11.7833	11.6466	proximal to at least one Ras/tK
MRPL41	0	12.5891	12.7919	0	11.572	proximal to at least one Ras/tK
DYNLRB1	0	12.1916	11.9143	12.4684	0.343863	proximal to at least one Ras/tK
MPV17	0	11.1687	0	11.7624	10.9471	proximal to at least one Ras/tK
HADHA	0	12.4353	11.7946	0	14.7968	proximal to at least one Ras/tK
STX7	0	13.7064	0	15.6773	14.914	proximal to at least one Ras/tK
WASF1	0	11.5641	11.3093	11.8732	0	proximal to at least one Ras/tK
HNRNPAB	0	11.5428	12.7958	0	12.2854	proximal to at least one Ras/tK
NNT	0	12.3275	12.9948	0	11.1944	proximal to at least one Ras/tK
MRPS22	0	14.6003	12.0126	11.5874	0	proximal to at least one Ras/tK
JAG1	0	11.4318	0	14.3497	12.5985	proximal to at least one Ras/tK
HIST2H3A	0.445411	10.0455	12.3911	-0.0310251	11.494	proximal to at least one Ras/tK
TUFM	0.554051	1.41718	0.910623	12.6672	1.05776	proximal to at least one Ras/tK
LDHA	0.808857	1.08539	1.04016	0.988831	1.18652	proximal to at least one Ras/tK
RPL7L1	0.899751	2.22994	15.1973	0.672844	1.84254	proximal to at least one Ras/tK
RPS6	0.938397	1.06629	0.964364	1.48002	1.15931	proximal to at least one Ras/tK
ACADSB	-0.584925	13.7603	13.7456	0.347125	0.0401851	proximal to at least one Ras/tK
PDHB	-0.152227	-0.202536	14.419	-0.0274224	13.5703	proximal to at least one Ras/tK
RPL36A	-0.0253735	0	0	11.9979	11.6508	proximal to at least one Ras/tK
TIMM44	0	18.9862	0.555077	13.3366	0.828148	proximal to at least one Ras/tK
VRK1	0	0	1.90538	0	13.5275	proximal to at least one Ras/tK
PTRH2	0	-0.101915	0.41022	12.597	12.6991	proximal to at least one Ras/tK
CLN6	0	13.3173	0	14.5178	0	proximal to at least one Ras/tK
IQGAP2	0	16.5798	0	0	14.6345	proximal to at least one Ras/tK
API5	0	0	0	12.4854	12.5667	proximal to at least one Ras/tK
EXD2	0	0	0	11.2305	12.2248	proximal to at least one Ras/tK
TAF5	0	0	10.7105	9.87708	0	proximal to at least one Ras/tK
CHCHD3	0	0	0	13.8131	14.3424	proximal to at least one Ras/tK
LRCH2	0	0	13.5661	0	13.5539	proximal to at least one Ras/tK
ATP6V1H	0	13.4691	-0.0666552	0	13.5411	proximal to at least one Ras/tK
DST	0	0	13.4478	0	12.8389	proximal to at least one Ras/tK
TENM3	0	14.6468	0	14.392	0	proximal to at least one Ras/tK
BAX	0	0	0	13.412	13.2794	proximal to at least one Ras/tK
HLTF	0	0.00526222	0	12.0658	12.0354	proximal to at least one Ras/tK
ACSL3	0	0	0.139063	14.0595	14.9191	proximal to at least one Ras/tK
SLC39A10	0	0	0	11.09	12.4396	proximal to at least one Ras/tK
PDZD8	0	0	0	14.1042	13.9814	proximal to at least one Ras/tK
LNP	0	0	0	14.7951	14.357	proximal to at least one Ras/tK
SUN1	0	0	12.8625	14.6607	0	proximal to at least one Ras/tK
PHLDB1	0	0	0	14.9568	14.2292	proximal to at least one Ras/tK
RAB10	0	12.532	11.6634	0	0	proximal to at least one Ras/tK
EPHA7	0	15.0222	13.0888	0	0	proximal to at least one Ras/tK
HMGCR	0	0	12.0335	0	11.9839	proximal to at least one Ras/tK
TBL2	0	0	13.1585	0	13.7379	proximal to at least one Ras/tK
CDKAL1	0	0	12.6372	14.8616	0	proximal to at least one Ras/tK
ZCCHC12	0	0	0	16.1756	16.4571	proximal to at least one Ras/tK
PIK3R1	0	14.4679	0	13.828	0	proximal to at least one Ras/tK
CAMLG	0	0	0	14.8748	13.8225	proximal to at least one Ras/tK
SLITRK5	0	13.6538	0	0	14.6067	proximal to at least one Ras/tK
NUP35	0	0	0	13.5427	15.2933	proximal to at least one Ras/tK
UHRF1BP1	0	0	11.6321	12.4836	0	proximal to at least one Ras/tK
STX10	0	14.341	0	0	14.9611	proximal to at least one Ras/tK
TIMM23	0	13.2821	14.8701	0	0	proximal to at least one Ras/tK
PSMD12	0	11.188	1.12262	0.476639	0	proximal to at least one Ras/tK
APP	0	0	0	14.8074	14.6996	proximal to at least one Ras/tK
ATP6AP1	0	0	15.0349	13.8962	0	proximal to at least one Ras/tK
USP19	0	0	0	13.4368	12.2848	proximal to at least one Ras/tK
YIPF2	0	0	0	12.3846	11.7385	proximal to at least one Ras/tK
PODXL2	0	11.0086	9.88981	0	0	proximal to at least one Ras/tK
DENND6A	0	13.0281	0	13.9813	0	proximal to at least one Ras/tK
ABLIM1	0	0	0	13.4203	13.8232	proximal to at least one Ras/tK
ARHGDIA	0	13.5778	12.941	0	0	proximal to at least one Ras/tK
NDUFAF2	0	15.7649	0	12.3455	0	proximal to at least one Ras/tK
MYO1D	0	0	0	12.5171	13.693	proximal to at least one Ras/tK
GORASP2	0	0	0	13.0885	11.0522	proximal to at least one Ras/tK
TRIM2	0	13.0322	0	11.6221	0.378447	proximal to at least one Ras/tK
HLA-C	0	13.0883	0	0	14.2051	proximal to at least one Ras/tK
NOTCH3	0	14.8325	12.7602	0	0	proximal to at least one Ras/tK
MB21D2	0	0	12.7455	0	12.3494	proximal to at least one Ras/tK
SUB1	0	0	0.208221	14.3554	14.7521	proximal to at least one Ras/tK
DAAM1	0	13.9941	0	12.2275	0	proximal to at least one Ras/tK
SNAPIN	0	0	0	13.1773	13.6933	proximal to at least one Ras/tK
2011-09-01	0	13.7946	0	0	14.3795	proximal to at least one Ras/tK
USE1	0	0	0	12.8433	13.1818	proximal to at least one Ras/tK
QRICH1	0	0	9.85362	0	9.99845	proximal to at least one Ras/tK
VPS51	0	0	12.1057	0	13.7913	proximal to at least one Ras/tK
PSMD11	0	11.6259	0	0	11.2726	proximal to at least one Ras/tK
UNC50	0	14.0218	0	0	12.8612	proximal to at least one Ras/tK
ELOVL1	0	0	0	11.7485	11.1016	proximal to at least one Ras/tK
HK2	0	11.2264	0	0	13.9233	proximal to at least one Ras/tK
POLR2L	0	0	12.7993	0	11.7079	proximal to at least one Ras/tK
REEP2	0	0	12.9538	0	13.3838	proximal to at least one Ras/tK
MPP6	0	13.5089	0	0	13.1059	proximal to at least one Ras/tK
CNKSR3	0	13.4455	0	13.3871	0	proximal to at least one Ras/tK
FLRT3	0	14.0275	0	0	11.3214	proximal to at least one Ras/tK
STX4	0	13.035	0	0	11.466	proximal to at least one Ras/tK
ITM2C	0	0	0	13.3738	11.0192	proximal to at least one Ras/tK
RAB6A	0	0	0	14.6431	14.3269	proximal to at least one Ras/tK
ACTR3	0	0	12.9904	0	13.2489	proximal to at least one Ras/tK
APBB2	0	0	11.8135	11.9492	0	proximal to at least one Ras/tK
STBD1	0	0	0	12.0464	13.0842	proximal to at least one Ras/tK
SRP72	0	0	1.07202	0	13.8497	proximal to at least one Ras/tK
CHPF	0	0	0	12.8598	13.6831	proximal to at least one Ras/tK
TMEM106B	0	0	10.5648	0	10.9429	proximal to at least one Ras/tK
CIRH1A	0	12.0529	12.6208	-0.0246384	0	proximal to at least one Ras/tK
SEC61B	0	0	0	11.9311	11.1276	proximal to at least one Ras/tK
TMX1	0	0	0	13.6954	13.8609	proximal to at least one Ras/tK
RAC1	0	0	0	11.7518	11.8488	proximal to at least one Ras/tK
SPTBN2	0	13.2439	0	0	12.225	proximal to at least one Ras/tK
CDH2	0	0	15.4377	12.7257	0	proximal to at least one Ras/tK
BAIAP2L1	0	0	12.5396	13.1952	0	proximal to at least one Ras/tK
CFL2	0	0	12.4959	0	12.5092	proximal to at least one Ras/tK
DGKE	0	0	0	12.452	14.265	proximal to at least one Ras/tK
LNPEP	0	0	0	12.0671	12.7259	proximal to at least one Ras/tK
DOS	0	0	12.6203	0	11.9799	proximal to at least one Ras/tK
CD44	0	12.6077	0	0	12.9231	proximal to at least one Ras/tK
PRKAR2A	0	12.2179	12.5973	0	0	proximal to at least one Ras/tK
LAMTOR4	0	0	0	12.6043	12.9868	proximal to at least one Ras/tK
TLN2	0	0	0	13.7029	11.6288	proximal to at least one Ras/tK
RICTOR	0	11.4441	0	11.3171	0	proximal to at least one Ras/tK
SLC26A2	0	13.173	12.5438	0	0	proximal to at least one Ras/tK
SFXN2	0	0	12.4893	0	12.827	proximal to at least one Ras/tK
APOB	0	0	0	12.7115	1.16724	proximal to at least one Ras/tK
CLPP	0	0	13.7866	14.0143	0	proximal to at least one Ras/tK
FRG1	0	0	0	12.66	1.00183	proximal to at least one Ras/tK
RPS6KA3	0	0	12.6369	13.9376	0	proximal to at least one Ras/tK
ABCC3	0	0	0	16.4809	16.3252	proximal to at least one Ras/tK
DHCR7	0	0	13.2804	0	13.9161	proximal to at least one Ras/tK
HSPA1L	0	14.434	0	15.5342	0	proximal to at least one Ras/tK
SLC25A41	0	0	0	1.23865	1.51685	proximal to at least one Ras/tK
STK39	0.128901	13.0497	0.169111	12.8212	0	proximal to at least one Ras/tK
RPL30	0.181003	0.301983	0	13.8113	13.0908	proximal to at least one Ras/tK
RPS12	0.203598	0.570596	9.48327	0.23455	13.9114	proximal to at least one Ras/tK
HIST1H3A	0.303033	0.130352	14.479	0	9.64594	proximal to at least one Ras/tK
BRIX1	0.326554	0.774723	13.0977	0.936727	4.26793	proximal to at least one Ras/tK
NUBP2	0.381332	0	0	11.9664	12.1036	proximal to at least one Ras/tK
GRWD1	0.50557	0.495696	0.347048	12.925	12.3508	proximal to at least one Ras/tK
RPL18	0.523958	1.03532	1.08885	0.766129	0.625059	proximal to at least one Ras/tK
UQCRC2	0.553691	1.31261	0.873067	0.724916	1.42167	proximal to at least one Ras/tK
SSR4	0.559912	0.443112	1.94554	0.751583	1.53867	proximal to at least one Ras/tK
TUBB1	0.576297	0.91014	1.66647	1.4287	0.592845	proximal to at least one Ras/tK
RPL10	0.67755	0.617705	0.888394	1.00577	1.03639	proximal to at least one Ras/tK
TRA2A	0.711119	12.3752	14.7894	0	0.221082	proximal to at least one Ras/tK
H2AFY	0.840805	0.289217	11.8623	-0.00831513	14.08	proximal to at least one Ras/tK
RPL5	0.873057	0.79918	0.985414	1.00796	1.52058	proximal to at least one Ras/tK
PTCD3	0.886494	17.047	0	0	14.3037	proximal to at least one Ras/tK
GFM1	0.887145	13.4789	0.413133	12.9849	0.494744	proximal to at least one Ras/tK
EIF3E	0.944841	10.751	0.495399	0.565203	11.2683	proximal to at least one Ras/tK
PSMD6	0.958541	0.225428	1.06241	0.0957458	1.03645	proximal to at least one Ras/tK
SUCLG1	-0.832965	0.720986	13.0105	0.271536	0	proximal to at least one Ras/tK
AP1S1	-0.584884	0	0	11.802	0	proximal to at least one Ras/tK
ACTR2	-0.242316	0	0	12.5575	0	proximal to at least one Ras/tK
CEP85	-0.183636	0	10.9071	0	0	proximal to at least one Ras/tK
LSM12	-0.123988	0	0	0	11.7403	proximal to at least one Ras/tK
SRRD	-0.0385951	0.61385	0.584112	0	12.808	proximal to at least one Ras/tK
SIK3	0	0	11.7059	0	0	proximal to at least one Ras/tK
RTCA	0	0.324681	0	0	12.6689	proximal to at least one Ras/tK
NRBF2	0	0	11.2951	0	0	proximal to at least one Ras/tK
BLM	0	0	0	11.038	0	proximal to at least one Ras/tK
ATXN10	0	0	0	11.2287	0	proximal to at least one Ras/tK
HOOK1	0	0	0	12.4351	0	proximal to at least one Ras/tK
GPSM2	0	11.6364	0	0	0	proximal to at least one Ras/tK
MTMR6	0	0	0	0	12.8033	proximal to at least one Ras/tK
BICD2	0	0	13.0555	0	0	proximal to at least one Ras/tK
MPRIP	0	12.5076	0	0	0	proximal to at least one Ras/tK
DVL2	0	0	11.644	0	0	proximal to at least one Ras/tK
CCDC43	0	16.9282	0	0	0	proximal to at least one Ras/tK
CCDC50	0	0	0	13.5447	0	proximal to at least one Ras/tK
CPSF1	0	0	13.1864	0	0	proximal to at least one Ras/tK
NDUFA9	0	12.6082	0.456073	0	0.87786	proximal to at least one Ras/tK
OSBPL9	0	10.8979	0	0	0	proximal to at least one Ras/tK
PUS1	0	0	0	12.8228	0	proximal to at least one Ras/tK
EPN1	0	13.6475	0	0	0	proximal to at least one Ras/tK
CPT2	0	16.0239	0	0	0	proximal to at least one Ras/tK
TRIO	0	13.9141	0	0	0	proximal to at least one Ras/tK
IARS2	0	15.5342	0	0	0	proximal to at least one Ras/tK
ZBTB21	0	0	0	0	12.7074	proximal to at least one Ras/tK
LYN	0	12.5264	0	0	0	proximal to at least one Ras/tK
MICALL1	0	0	12.2941	0	0	proximal to at least one Ras/tK
SCFD2	0	0	0	12.5432	0	proximal to at least one Ras/tK
GIT1	0	0	0.312201	12.9504	0	proximal to at least one Ras/tK
LRSAM1	0	13.66	0	0	0	proximal to at least one Ras/tK
PCYT1A	0	0	0	0	10.5994	proximal to at least one Ras/tK
LRRC8B	0	11.8016	0	0	0	proximal to at least one Ras/tK
TRIM9	0	0	0	11.8669	0	proximal to at least one Ras/tK
POLE	0	12.5827	0	0	0	proximal to at least one Ras/tK
RPS13	0	12.5172	0.315283	0	0	proximal to at least one Ras/tK
KIF14	0	0	0	0	12.8218	proximal to at least one Ras/tK
RBX1	0	0	0	0	11.5736	proximal to at least one Ras/tK
ATAD1	0	0	0	12.5272	0	proximal to at least one Ras/tK
MRPS27	0	0	14.2155	0	0	proximal to at least one Ras/tK
PFKP	0	11.5113	0	0.136418	0	proximal to at least one Ras/tK
PYCRL	0	1.22283	0	0.45446	-0.0479303	proximal to at least one Ras/tK
NIFK	0	0	13.2485	0	0	proximal to at least one Ras/tK
ZNHIT6	0	0	0	0	11.4229	proximal to at least one Ras/tK
DDB1	0	0	0	10.7396	0	proximal to at least one Ras/tK
PSMD14	0	0.401682	12.2369	0.328502	0.666024	proximal to at least one Ras/tK
AKAP11	0	0	0	0	12.0441	proximal to at least one Ras/tK
PIGU	0	0.724712	0	13.9774	0	proximal to at least one Ras/tK
SPTLC1	0	0.313956	0	1.01396	0	proximal to at least one Ras/tK
GRAMD1A	0	0	0	0	12.8061	proximal to at least one Ras/tK
PI4KB	0	0	0	0	14.2065	proximal to at least one Ras/tK
SARS	0	0	0	0	11.0164	proximal to at least one Ras/tK
DRG1	0	0	2.81058	0	0	proximal to at least one Ras/tK
NCKAP1	0	0	0	0	13.3259	proximal to at least one Ras/tK
IFRD1	0	0	10.2125	0	0	proximal to at least one Ras/tK
CGN	0	0	0	10.8094	0	proximal to at least one Ras/tK
DMAP1	0	0	13.9128	0	0	proximal to at least one Ras/tK
Krt79	0	1.27589	0	0	0	proximal to at least one Ras/tK
CDK5	0	0.0444052	11.5511	0.156405	0	proximal to at least one Ras/tK
U2AF2	0	0	0	12.372	0	proximal to at least one Ras/tK
LMNB2	0	0.191109	0	0.129066	13.0002	proximal to at least one Ras/tK
LRRC8C	0	0	0	14.6092	0	proximal to at least one Ras/tK
MED16	0	0	0	0	12.5167	proximal to at least one Ras/tK
ISYNA1	0	12.3753	0	0	0	proximal to at least one Ras/tK
EXOC4	0	0	0	11.9502	0	proximal to at least one Ras/tK
ECT2	0	0	0	11.8973	0	proximal to at least one Ras/tK
SMPD4	0	0	0	0	13.2012	proximal to at least one Ras/tK
TMEM132A	0	13.4191	0	0	0	proximal to at least one Ras/tK
2010-09-01	0	0	0	11.3869	0	proximal to at least one Ras/tK
SCYL2	0	0	0	0	12.9848	proximal to at least one Ras/tK
NAA15	0	0	12.8152	0	0	proximal to at least one Ras/tK
AP3M1	0	13.8384	0	0	0	proximal to at least one Ras/tK
DEPDC7	0	0	11.8052	0	0	proximal to at least one Ras/tK
LETM1	0	14.9562	0	0	0	proximal to at least one Ras/tK
PRAF2	0	0	0	0	14.1509	proximal to at least one Ras/tK
UCKL1	0	0	0	0	12.4442	proximal to at least one Ras/tK
RTFDC1	0	1.18746	0	0	0	proximal to at least one Ras/tK
TEX10	0	0	0	0	10.8717	proximal to at least one Ras/tK
PTBP3	0	0	0	0	11.0745	proximal to at least one Ras/tK
PTPRF	0	14.23	0	0	0	proximal to at least one Ras/tK
KLC4	0	11.7464	0	0	0	proximal to at least one Ras/tK
EXOSC7	0	0	0	0	13.1743	proximal to at least one Ras/tK
EIF2B1	0	0	10.8009	0	0	proximal to at least one Ras/tK
KIAA1191	0	0	0	13.4814	0	proximal to at least one Ras/tK
MAP3K11	0	0	13.2926	0	0	proximal to at least one Ras/tK
WDR43	0	0	14.039	0	0	proximal to at least one Ras/tK
OBSL1	0	0	0	0	11.2096	proximal to at least one Ras/tK
YWHAB	0	0	0	14.5669	0	proximal to at least one Ras/tK
STXBP4	0	0	0	0	12.1035	proximal to at least one Ras/tK
IGSF3	0	14.4155	0	0	0	proximal to at least one Ras/tK
SENP2	0	0	0	12.6695	0	proximal to at least one Ras/tK
RBM34	0	0	13.7159	0	0	proximal to at least one Ras/tK
EPHB4	0	12.5911	0	0	0	proximal to at least one Ras/tK
RPS18	0	0	0	11.8611	0	proximal to at least one Ras/tK
ARHGEF39	0	0	0	12.1396	0	proximal to at least one Ras/tK
ALG5	0	12.3138	0	0	0	proximal to at least one Ras/tK
VAMP2	0	12.6834	0	0	0	proximal to at least one Ras/tK
PHIP	0	0	12.2873	0	0	proximal to at least one Ras/tK
MARK2	0	11.0028	0	0	0	proximal to at least one Ras/tK
LAMTOR2	0	0	0	0	13.1622	proximal to at least one Ras/tK
USP6NL	0	13.4921	0	0	0	proximal to at least one Ras/tK
PNO1	0	0	11.3709	0	0	proximal to at least one Ras/tK
ACOT2	0	13.3986	0	0	0	proximal to at least one Ras/tK
IQCB1	0	0	0	12.7711	0	proximal to at least one Ras/tK
NTPCR	0	11.862	0	0	0	proximal to at least one Ras/tK
MRPL44	0	13.8035	0	0	0	proximal to at least one Ras/tK
AGPS	0	11.6284	0	0	0	proximal to at least one Ras/tK
ERBB2	0	12.9744	0	0	0	proximal to at least one Ras/tK
NGDN	0	0	0	0	10.1209	proximal to at least one Ras/tK
KMT2D	0	0	0	12.6968	0	proximal to at least one Ras/tK
LRRC8A	0	14.2824	0	0	0	proximal to at least one Ras/tK
ATP6V1C1	0	0	0	0	10.1119	proximal to at least one Ras/tK
URB2	0	11.5211	0	0	0	proximal to at least one Ras/tK
NUP160	0	0	0	12.0135	0	proximal to at least one Ras/tK
CASZ1	0	0	0	1.95237	0	proximal to at least one Ras/tK
NIP7	0	0	0	13.1092	0	proximal to at least one Ras/tK
MRPS34	0	0	12.7052	0	0	proximal to at least one Ras/tK
MRPL15	0	12.037	0	0	0	proximal to at least one Ras/tK
AP2S1	0	0	0	0	12.2335	proximal to at least one Ras/tK
PLXNA4	0	0	0	0	14.3136	proximal to at least one Ras/tK
ETFA	0	0	0.539938	11.9301	0	proximal to at least one Ras/tK
ITGA2	0	12.8466	0	0	0	proximal to at least one Ras/tK
PPP1R16A	0	11.0314	0	0	0	proximal to at least one Ras/tK
COPG2	0	0.169176	12.9608	0	0	proximal to at least one Ras/tK
PIGK	0	0	11.8746	0	0	proximal to at least one Ras/tK
NDUFA12	0	14.3479	0	0	0	proximal to at least one Ras/tK
SYCP1	0	0.137926	11.3768	0	0	proximal to at least one Ras/tK
HIST1H2AH	0	0	0	0.348573	1.0391	proximal to at least one Ras/tK
ATP13A3	0	12.8003	0	0	0	proximal to at least one Ras/tK
NOTCH1	0	0	0	12.2462	0	proximal to at least one Ras/tK
SLC4A4	0	0	0	0	12.4582	proximal to at least one Ras/tK
CDC42BPB	0	11.4281	0	0	0	proximal to at least one Ras/tK
NDUFAF7	0	14.6561	0	0	0	proximal to at least one Ras/tK
NOL11	0	0	0	0	11.328	proximal to at least one Ras/tK
GULP1	0	11.3551	0	0	0	proximal to at least one Ras/tK
ATP11C	0	14.0914	0	0	0	proximal to at least one Ras/tK
SPEG	0	0	12.5319	0	0	proximal to at least one Ras/tK
RCC1	0	0	14.0432	0	0	proximal to at least one Ras/tK
SPDYE4	0	0	18.0679	0	0	proximal to at least one Ras/tK
SIPA1L1	0	0	0	11.1279	0	proximal to at least one Ras/tK
PHF2	0	0	0	13.567	0	proximal to at least one Ras/tK
MRPL16	0	0	12.4949	0	0	proximal to at least one Ras/tK
MFN1	0	0	0	0	12.2258	proximal to at least one Ras/tK
HAX1	0	0	0	0	11.4778	proximal to at least one Ras/tK
CRLF2	0	0	0	12.3311	-0.584904	proximal to at least one Ras/tK
LRRC8D	0	13.1349	0	0	0	proximal to at least one Ras/tK
RASSF7	0	0	0	10.1695	0	proximal to at least one Ras/tK
C1orf51	0	0	0	12.2457	0	proximal to at least one Ras/tK
EGLN1	0	13.186	0	0	0	proximal to at least one Ras/tK
IL6	0	0.689356	0	0	1.03856	proximal to at least one Ras/tK
RBM12B	0	0	14.8955	0	0	proximal to at least one Ras/tK
BPGM	0	0	0	0	11.7914	proximal to at least one Ras/tK
LPHN3	0	0	0	2.5829	0	proximal to at least one Ras/tK
NOX4	0	12.8108	0	0	0	proximal to at least one Ras/tK
PSMD9	0	0	13.879	0	0	proximal to at least one Ras/tK
CNOT2	0	0	11.7312	0	0	proximal to at least one Ras/tK
NMES1	0	0	0	12.116	0	proximal to at least one Ras/tK
NRAS	0	0	15.7536	0	0	proximal to at least one Ras/tK
HRAS	0	0	0	0	12.8695	proximal to at least one Ras/tK
ADARB1	0	0	0	0	13.4609	proximal to at least one Ras/tK
HNRNPA1L2	0	0	12.9887	0	0	proximal to at least one Ras/tK
TINAG	0	0	13.478	0	0	proximal to at least one Ras/tK
SV2B	0	0	0	1.82601	0	proximal to at least one Ras/tK
TRPM6	0	0	10.9981	0	0	proximal to at least one Ras/tK
TRA2B	0.0226028	0	1.24285	0	0	proximal to at least one Ras/tK
PPIG	0.0368126	0	12.8121	0	0	proximal to at least one Ras/tK
SRSF10	0.0646533	0.391784	14.6681	0.502478	0.444531	proximal to at least one Ras/tK
HADHB	0.141263	0.0590139	0.973443	0.175476	11.1884	proximal to at least one Ras/tK
ACTB	0.226151	0.721019	0.854195	0.333263	12.926	proximal to at least one Ras/tK
SRSF5	0.240317	13.7316	0.125099	0	0	proximal to at least one Ras/tK
SRM	0.32461	0.225032	-0.496096	12.3516	0.494241	proximal to at least one Ras/tK
RALY	0.364894	0.576415	14.0945	0.587772	0.715168	proximal to at least one Ras/tK
HNRNPD	0.376125	0.476856	1.45032	-0.05358	0	proximal to at least one Ras/tK
RPL32	0.387015	0.397888	1.25935	0.355806	0.224063	proximal to at least one Ras/tK
KPNA1	0.388134	0	0	0	11.6574	proximal to at least one Ras/tK
ATP5L	0.419751	0.325097	-0.00600475	1.41226	0.748799	proximal to at least one Ras/tK
RPL12	0.536491	0.623771	0.589941	13.1494	0.998933	proximal to at least one Ras/tK
RPL14	0.599568	0.650393	0.717608	0.665287	1.40399	proximal to at least one Ras/tK
RPL27	0.643349	0.626872	12.2716	0.97055	0.695287	proximal to at least one Ras/tK
RPS23	0.679333	0.815491	0.945784	1.10149	0.940019	proximal to at least one Ras/tK
RPL21	0.711965	0.722731	0.558562	1.06218	0.476345	proximal to at least one Ras/tK
ACACA	0.740479	0.403347	0.0275364	1.04732	0.778283	proximal to at least one Ras/tK
RTCB	0.75312	0.302739	0	0	12.7247	proximal to at least one Ras/tK
RPL9	0.765679	0.92163	0.974132	1.14859	0.889382	proximal to at least one Ras/tK
ACTG1	0.855276	0.793644	0.993685	0.854409	1.20716	proximal to at least one Ras/tK
EEF1E1	0.86598	0.448388	0.402988	1.10994	0.442385	proximal to at least one Ras/tK

## Sheet: 2 G12C prox & G12Ci sensitive
		MEANRatio_Biotin_NoBiotin						MEANRatio_G12Ci_Biotin
Gene names	T-ID	WT	G12C		Gene names	TurboID_Ctrl	WT_AMG	WT_ARS	WT_MRT	12C_AMG	12C_ARS	12C_MRT
HOOK1	3.04946	10.7982	13.0076		HOOK1	2.16436	0.378647	-1.58433	0	-13.0426	-12.9333	-13.0091
PIK3CD	0	0	10.8557		PIK3CD	0	0	0	0	-4.22538	-4.66704	-4.11618
SIPA1L1	3.91467	0.641571	13.0977		SIPA1L1	3.60843	11.8559	3.09145	0	-3.40633	-4.59703	-4.68474
ABL2	-0.292763	10.0337	5.48078		ABL2	2.1036	2.10278	11.3105	11.2178	-3.52735	-3.51506	-4.12916
FAT1	0	1.73641	4.67582		FAT1	0	1.6908	1.62701	3.20152	-3.40114	-3.17552	-3.90341
OSBPL3	1.53917	-0.0121156	5.0713		OSBPL3	1.26327	0	1.42768	0	-3.29343	-3.35374	-3.76647
ARHGAP29	-0.87126	9.606	4.2612		ARHGAP29	2.57935	11.0177	1.73229	10.3799	-2.8933	-3.20879	-2.91612
RAPGEF2	0	2.89261	4.56193		RAPGEF2	11.1312	-0.456904	2.28988	4.21037	-2.57456	-3.40509	-2.92836
PIP5K1A	0	3.0223	4.80196		PIP5K1A	0	-0.0343104	0.0188703	4.34089	-3.4215	-2.26738	-3.22735
PACS1	10.2916	3.30692	4.67492		PACS1	-0.584771	10.3091	10.4681	2.99266	-2.51288	-2.86756	-3.19032
PIK3CA	0.754053	0.247099	4.26117		PIK3CA	1.94329	2.61163	1.55231	2.39515	-1.8511	-3.84496	-3.70908
CYLD	1.92779	11.1562	5.56255		CYLD	3.23566	-1.05151	0.439029	1.17756	-2.65472	-2.68418	-2.86589
ARHGAP31	0	0	4.32218		ARHGAP31	0	0	0	0	-1.9727	-3.34368	-3.1892
PLEKHO2	0	2.55445	10.2989		PLEKHO2	0	0	2.89285	3.48427	-3.11666	-3.50435	-1.8285
RADIL	0	0	4.25484		RADIL	0	0	0	0	-3.964	-1.394	-4.32564
MET	0	9.65481	2.97767		MET	0	0.234154	0.829635	10.6233	-2.74122	-1.90922	-3.37314
RAF1	3.6349	2.31528	4.39675		RAF1	-0.23106	0.96882	-0.0607227	1.66917	-2.20803	-2.97493	-2.49118
CCDC88A	0.740726	3.43313	4.01979		CCDC88A	2.67484	-0.650465	-0.0698967	2.08131	-2.42431	-2.64357	-2.3406
TNIK	0	8.9005	10.0283		TNIK	0	0	2.95502	0	-2.42269	-2.91175	-2.02643
RAPGEF6	2.65302	1.43661	4.71871		RAPGEF6	2.19476	1.95863	2.51235	3.60065	-3.9783	-1.22012	-2.95607
UPF3B	0	0.0103291	12.381		UPF3B	0	0	0	2.3738	-1.58461	-12.6474	-1.58444
MTMR12	0	1.89957	3.35615		MTMR12	0	0	-0.508111	0	-2.40302	-1.28493	-3.08015
SPHK1	0	0	10.9095		SPHK1	0	0	0	0	-1.76813	-3.82834	-1.46426
FKBP8	2.05741	7.76191	5.9892		FKBP8	0.989175	2.08818	3.19211	2.0616	-2.54018	-1.12025	-3.27595
PLEKHA1	0	0	11.6184		PLEKHA1	0	0	0	0	-5.6442	-0.497376	-4.66826
RAPH1	0.406794	0.520756	11.4949		RAPH1	12.1796	0	12.4883	4.33553	-3.32505	-3.62622	-0.745662
TANC1	1.97193	3.20243	4.23277		TANC1	2.53293	2.44009	0.656575	4.27055	-1.84191	-2.14014	-1.81093
SPAG1	0	0	5.3377		SPAG1	10.5915	0	11.0602	11.2048	-1.31393	-2.14318	-2.59996
LZTS1	0	0.626199	4.16341		LZTS1	0	0	0.332045	0	-3.25456	-1.33919	-1.63019
SLC5A6	0	-0.0415391	5.08299		SLC5A6	0	0	0	1.7612	-1.34947	-3.26809	-1.5671
PARD3	4.46755	3.84362	4.27799		PARD3	1.11166	0.990609	-0.324814	4.04362	-2.00551	-1.85034	-1.70183
GIT2	0.197448	0.056975	11.0875		GIT2	12.0118	0	0	1.64859	-1.32378	-1.58464	-3.23216
PLXNB1	0	3.47311	12.6259		PLXNB1	0	0	3.44739	2.90078	-3.3643	-1.38276	-1.45596
JAG1	0	4.46365	4.9956		JAG1	0	0.819958	0.755277	5.55994	-2.18343	-1.84587	-1.49334
ADAM9	0	10.521	11.5512		ADAM9	0	0.0102724	12.3162	12.222	-2.07588	-2.61868	-1.13323
UBXN4	0	1.29269	12.8379		UBXN4	10.3886	3.34536	2.80708	0	-0.540096	-3.16394	-3.86704
AGPAT9	0	0.432296	12.1155		AGPAT9	0	0	1.95589	2.85072	-2.97523	-0.584919	-3.62381
RGL2	0	0	4.19712		RGL2	0	0	0	0	-0.535465	-3.25706	-3.34479
DIAPH2	11.4935	4.00817	5.07113		DIAPH2	-1.58425	-0.0798469	-0.978609	3.14118	-1.59701	-2.15888	-1.45807
KIAA1549	0	2.96918	5.82514		KIAA1549	0	-0.547112	10.7108	-0.259427	-2.20933	-1.12709	-2.02565
REPS1	3.47541	3.13647	4.99848		REPS1	2.82863	1.56638	10.7151	3.66828	-2.22989	-2.75771	-0.830243
LRCH1	4.84649	4.34337	4.81232		LRCH1	1.64216	-0.581343	-0.562878	5.12603	-1.59455	-2.00582	-1.52045
SLC7A2	0	0.936811	13.1752		SLC7A2	0	11.5247	1.74885	11.0121	-1.22412	-2.3986	-1.58477
TP53BP2	2.76828	2.90186	4.41541		TP53BP2	2.67618	1.87987	0.649582	2.70417	-1.6039	-2.08081	-1.3509
PEAK1	-0.304912	2.87768	4.49826		PEAK1	2.8396	1.44219	0.0853068	3.22483	-1.85376	-1.44575	-1.66401
BRAF	0	1.70207	4.08078		BRAF	0	-0.171723	1.23703	-0.751191	-1.16671	-1.18556	-3.73407
DIAPH3	3.58552	2.77203	5.05054		DIAPH3	1.65065	2.82005	1.76443	4.11084	-1.07455	-2.13898	-1.93402
SCYL2	-0.144478	1.29639	3.85921		SCYL2	2.50541	3.49481	0.306827	2.66675	-1.46533	-1.35564	-2.12341
RQCD1	0.52411	0	2.78987		RQCD1	2.0419	0	0	0	-1.10603	-1.34173	-2.88981
NF1	1.53681	2.57397	4.10904		NF1	1.69195	1.33308	0.833334	3.32976	-1.743	-1.55172	-1.489
PLEK2	0	0	4.05295		PLEK2	0	0	0	0	-2.33196	-0.902085	-1.84076
AKAP12	1.88646	5.0934	5.60778		AKAP12	2.75943	0.535905	0.105963	4.94893	-1.41566	-1.87108	-1.45076
SBF1	2.96967	3.57932	4.69171		SBF1	2.47737	0.867562	-0.00518743	3.04281	-1.4183	-1.30948	-2.04798
SBF2	0	3.61584	10.0343		SBF2	0	0.0310154	0.892785	4.41604	-2.5511	-0.584884	-2.35323
CCDC8	0	11.4542	4.92205		CCDC8	0	1.90194	2.83782	13.7523	-2.02005	-1.46868	-1.19069
PCDH17	0	4.19661	11.3225		PCDH17	0	0.0193835	0.281457	4.50208	-1.21811	-1.95087	-1.41996
NOTCH1	0	4.64142	5.36876		NOTCH1	0	0.643366	0.527942	4.07194	-2.02048	-1.81101	-0.909572
TENM3	0	3.75408	4.38723		TENM3	0	0.703862	0.75237	3.50614	-1.42257	-1.45313	-1.59665
NCOA7	2.34532	4.86648	5.79258		NCOA7	2.97742	0.678394	0.0322105	4.08227	-1.2472	-1.2426	-2.08484
DOCK1	0.56706	0.304428	4.59795		DOCK1	2.08046	3.26981	2.65234	3.27376	-3.06054	-1.26962	-0.851494
DDRGK1	0	0	11.0039		DDRGK1	12.1128	0	0	0	-1.79813	-1.3058	-1.33299
ARAP2	0	8.79446	4.79588		ARAP2	0	11.5603	3.26662	5.26982	-0.891071	-2.40716	-1.43002
LATS1	0.749368	1.83215	5.26646		LATS1	2.31937	2.42328	2.41907	3.62614	-1.51319	-1.54323	-1.2657
ASAP2	3.86341	0.239572	9.27733		ASAP2	-0.562382	0	2.30191	11.4157	-0.817729	-1.23302	-2.95754
JAK1	0	3.42932	4.36059		JAK1	0	2.59587	1.83134	3.16764	-1.49759	-1.06373	-1.77847
TNS3	0	2.54692	10.9499		TNS3	0	10.5823	11.9924	11.335	-0.67874	-3.03785	-1.40434
KTN1	2.93494	4.21018	4.64247		KTN1	2.38408	3.01678	0.0451874	3.30044	-2.31086	-1.01636	-1.12573
CC2D1A	1.47183	3.08584	4.35238		CC2D1A	1.87944	3.14267	2.39033	4.50776	-0.984088	-1.63099	-1.61213
RRBP1	2.09704	4.36211	3.93372		RRBP1	1.71138	0.544784	-0.14114	2.76188	-0.915856	-1.73602	-1.59391
TBC1D2B	3.83862	9.31162	4.08757		TBC1D2B	10.7423	2.18624	2.48363	2.30617	-0.909769	-1.82875	-1.43452
MYO1E	2.13831	2.50232	4.56104		MYO1E	1.66672	1.96575	1.53857	3.39023	-1.39188	-1.39618	-1.19214
SYTL2	0	0	5.00177		SYTL2	0	0	0	0	-0.847073	-1.11827	-2.37636
UBE2J1	0	3.87695	4.34238		UBE2J1	0	-0.543577	-3.90175	0.135734	-1.30724	-1.28571	-1.31652
MADD	3.58471	2.49853	12.1925		MADD	0.0207694	3.76874	1.934	3.61999	-1.44527	-1.14474	-1.32133
BAIAP2L1	-0.154397	10.9079	4.81888		BAIAP2L1	1.37825	2.32409	2.56057	10.987	-1.68049	-1.12956	-1.13659
PCDH7	0	3.45586	4.72554		PCDH7	0	0.46101	0.327406	3.80136	-1.08087	-1.40896	-1.41224
DLG5	3.56016	1.16562	3.30131		DLG5	12.4511	0.346093	1.83637	2.35496	-1.57354	-1.40459	-0.964973
NCK2	0	1.5581	3.31766		NCK2	0	1.30762	2.07538	0	-0.89702	-1.04754	-2.25151
ROCK1	-0.368604	8.10302	4.72852		ROCK1	-0.0808076	1.94702	2.24866	5.15249	-1.61514	-1.36706	-0.94599
KIAA1598	3.06492	3.50242	3.84232		KIAA1598	0.129866	0.723741	1.78713	3.45296	-0.848102	-1.51527	-1.56156
SH3PXD2A	0	0	5.73261		SH3PXD2A	0	0	10.2372	0	-0.48444	-1.22189	-3.30895
PARVA	0	3.58987	4.07815		PARVA	0	1.74276	1.89263	3.83222	-1.67172	-0.91215	-1.32455
GAB1	0	0.0229958	9.34525		GAB1	0	10.4533	0	3.50256	-0.584836	-3.02873	-1.12335
STXBP5	0	9.76159	5.43915		STXBP5	11.7577	3.13157	11.851	11.3424	-2.10207	-1.55238	-0.548784
LRRC8E	0	3.30738	3.63243		LRRC8E	0	0.0658091	1.64131	3.19175	-1.04956	-1.30214	-1.4271
PTRF	0	8.41572	3.24582		PTRF	0	-0.584727	1.87517	0.96206	-0.413991	-1.33962	-2.89202
RTKN2	0	4.17702	10.5771		RTKN2	0	2.58582	0.741772	11.8367	-1.34167	-1.93978	-0.675732
TEX264	1.22444	3.21355	5.91034		TEX264	1.12005	1.88357	2.64379	5.45197	-1.06776	-1.26032	-1.34403
RGPD3	4.15138	2.3169	3.87084		RGPD3	2.2679	2.92549	0.721228	1.34203	-0.484973	-1.17581	-2.90963
GCC2	2.68332	10.675	11.757		GCC2	2.6794	0.0966222	-0.69695	11.7709	-1.11808	-2.87119	-0.520706
PPFIA3	13.031	0	4.28583		PPFIA3	4.1307	0	0	0	-1.30212	-1.30932	-1.02487
VAMP3	0	11.7955	5.63066		VAMP3	0	12.6388	2.22845	4.95615	-1.13627	-1.40315	-1.08991
ANKRD26	3.56906	2.96048	4.58295		ANKRD26	1.84377	-0.0564451	0.887029	3.10857	-0.914472	-1.39265	-1.33696
GIGYF2	3.38539	8.23075	4.80428		GIGYF2	2.10089	10.8771	2.93483	2.47336	-1.10176	-2.89659	-0.483986
SHANK2	0	3.7882	3.36776		SHANK2	0	10.718	1.97347	10.3618	-0.246849	-2.41128	-1.79976
ECT2	5.83966	3.08568	5.11046		ECT2	0.0557214	1.65847	2.84929	9.13679	-1.67979	-1.00152	-0.958369
PAK2	4.62888	3.39509	5.02549		PAK2	1.16721	1.06846	0.924444	4.3631	-0.968406	-1.51822	-1.08275
SHOC2	0	0	12.8499		SHOC2	0	0	0	0	-1.58462	-1.58473	-0.584909
SPG20	4.89121	4.60426	6.0447		SPG20	0.776344	1.45252	0.32156	3.47763	-1.30018	-1.19838	-1.02111
CTTN	4.28711	4.54723	4.07946		CTTN	0.728692	1.99359	1.69128	2.73121	-1.42452	-0.612926	-1.68191
RRM2	2.67494	1.20365	4.22472		RRM2	2.28047	3.05519	2.61243	3.47232	-1.44783	-1.59135	-0.629702
SYDE1	0	0	4.69044		SYDE1	0	0	0	0	-1.31821	-1.34052	-0.858725
FRMD6	0	0.0143153	12.3476		FRMD6	0	0	11.7505	0	0	-1.58474	-5.09501
ZDHHC20	0	0	11.5404		ZDHHC20	0	0	0	0	-1.47023	-1.25081	-0.778286
STIM1	5.0959	5.53161	5.77764		STIM1	-0.191005	0.139299	0.0124982	5.35441	-1.06788	-0.936587	-1.44507
ADCY9	0	3.41678	4.92716		ADCY9	0	10.7142	1.03233	4.15291	-0.853349	-0.793557	-2.07753
WASF1	0	0.594615	11.5702		WASF1	0	0	0.812159	11.3807	-0.584769	-1.58469	-1.43881
GOLGA4	0.436317	9.46605	4.01727		GOLGA4	3.55773	-0.532345	-0.365907	2.0302	-0.972855	-1.56841	-0.920455
RAB13	0	0.248426	4.48916		RAB13	0	3.54917	-0.334405	0	-1.19086	-0.790763	-1.46353
EXOC1	0.139997	4.15902	3.89128		EXOC1	2.41231	-1.31436	-0.987649	1.92563	-0.997513	-2.48544	-0.503831
SPECC1	0	3.77446	5.10218		SPECC1	0	0.173648	0.584608	3.20415	-0.919769	-1.44243	-1.02344
PPFIA1	0.578173	4.6035	5.29261		PPFIA1	3.36422	0.571374	0.202207	4.47111	-0.951447	-1.23883	-1.13374
CDC27	1.50031	2.37139	4.33293		CDC27	2.97548	3.64957	1.41238	3.30089	-1.15922	-0.794253	-1.39741
SLC30A1	0	5.25721	6.18852		SLC30A1	0	0.772217	0.375273	6.21665	-0.861747	-0.758943	-1.85511
TNKS1BP1	3.05419	3.84494	5.11099		TNKS1BP1	2.91424	-0.307956	-0.197415	4.35666	-1.07408	-1.24387	-0.911077
MLLT4	2.42935	4.17131	4.0203		MLLT4	1.78098	0.240758	0.165695	4.46585	-0.973185	-1.21168	-1.02416
UTRN	2.4434	3.46145	4.24165		UTRN	0.590562	-0.0892397	0.788901	2.86139	-1.08207	-1.398	-0.781142
SLK	4.07615	3.60238	4.85951		SLK	0.8361	1.04882	1.4796	3.93543	-0.695431	-1.36465	-1.20887
EXOC5	0.959412	3.19523	8.32889		EXOC5	2.88138	0.439222	1.57491	4.72549	-1.01413	-0.383868	-2.46204
UHRF1BP1L	2.90439	9.87751	3.68539		UHRF1BP1L	3.73239	2.42664	2.4483	4.41597	-1.19257	-0.860524	-1.1246
TRIM25	1.76811	3.87907	4.60911		TRIM25	2.74932	2.36994	2.45407	5.68985	-0.77733	-1.01745	-1.42966
ACSL4	2.83792	0.989403	4.48329		ACSL4	-0.525908	2.28634	2.6893	2.57822	-1.53561	-0.50761	-1.31064
PCDHGA11	0	2.47865	10.3195		PCDHGA11	0	0.226927	-0.46837	2.51046	-1.32797	-1.49428	-0.511031
SIPA1L2	0.903564	2.60185	3.77042		SIPA1L2	3.33652	1.62803	1.33707	2.68186	-0.265874	-3.05846	-0.954607
ADRBK1	0.562984	3.60935	4.19295		ADRBK1	1.91173	2.88515	1.50098	2.85752	-0.463301	-2.15309	-0.938844
TNK1	2.58655	3.86964	4.22677		TNK1	2.36966	0.510785	-0.49682	3.4973	-0.332907	-2.71977	-0.925089
STX6	0	0	5.63309		STX6	0	0	0	0	-3.61132	-0.510573	-0.53172
DIAPH1	3.84017	3.2904	4.4614		DIAPH1	1.36587	1.06199	0.314616	3.7964	-0.900539	-1.46329	-0.776423
SRP54	2.58087	2.97033	4.25703		SRP54	3.17214	0.20125	2.44556	4.60769	-0.334401	-2.65431	-0.904579
TIAM1	1.86332	3.15483	4.1456		TIAM1	-0.0916476	3.80997	0.28326	3.10193	-1.07916	-0.783327	-1.20577
MRC2	0	2.2736	12.0749		MRC2	0	3.20024	11.3959	0	-0.998916	-0.481653	-1.87698
GTSE1	3.04693	8.80979	12.5882		GTSE1	2.45207	0	-0.584784	12.1867	-1.21337	-0.98259	-0.850682

## Sheet: 3 comparison with other studies
KRAS proximity proteomes in other studies vs our study
gene	Description	1 KG12V	2 KG12/V	3. KG12	4. KG12D	no. studies		our study	no. studies
EPHA2	Ephrin type-A receptor 2 (EC 2.7.10.1) (Epithelial cell kinase) (Tyrosine-protein kinase receptor ECK)	1	1	1	1	4		RAF1	4
VAMP3	Vesicle-associated membrane protein 3 (VAMP-3) (Cellubrevin) (CEB) (Synaptobrevin-3)	1	1	1	1	4		BRAF	4
USP6NL	USP6 N-terminal-like protein (Related to the N-terminus of tre) (RN-tre)	1	1	1	1	4		MPP7	4
EFR3A	Protein EFR3 homolog A (Protein EFR3-like)	1	1	1	1	4		EPHA2	4
NF1	Neurofibromin (Neurofibromatosis-related protein NF-1) [Cleaved into: Neurofibromin truncated]	1	1	1	1	4		ARAF	4
YKT6	Synaptobrevin homolog YKT6 (EC 2.3.1.-)	1	1	1	1	4		YKT6	4
STT3B	Dolichyl-diphosphooligosaccharide--protein glycosyltransferase subunit STT3B (Oligosaccharyl transferase subunit STT3B) (STT3-B) (EC 2.4.99.18) (Source of immunodominant MHC-associated peptides homolog)	1	1	1	1	4		KRAS	3
BRAF	Serine/threonine-protein kinase B-raf (EC 2.7.11.1) (Proto-oncogene B-Raf) (p94) (v-Raf murine sarcoma viral oncogene homolog B1)	1	1	1	1	4		UBXN4	3
RAF1	RAF proto-oncogene serine/threonine-protein kinase (EC 2.7.11.1) (Proto-oncogene c-RAF) (cRaf) (Raf-1)	1	1	1	1	4		SLC12A2	3
ARAF	Serine/threonine-protein kinase A-Raf (EC 2.7.11.1) (Proto-oncogene A-Raf) (Proto-oncogene A-Raf-1) (Proto-oncogene Pks)	1	1	1	1	4		EFNB1	3
MLLT4	Afadin, Adherens Junction Formation Factor	1	1	1	1	4		FERMT2	3
MPP7	MAGUK p55 subfamily member 7	1	1	1	1	4		CD99	3
RICTOR	Rapamycin-insensitive companion of mTOR (AVO3 homolog) (hAVO3)	0	1	1	1	3		OCLN	3
EHD4	EH domain-containing protein 4 (Hepatocellular carcinoma-associated protein 10/11) (PAST homolog 4)	0	1	1	1	3		LSR	3
ITGA6	Integrin alpha-6 (CD49 antigen-like family member F) (VLA-6) (CD antigen CD49f) [Cleaved into: Integrin alpha-6 heavy chain; Integrin alpha-6 light chain; Processed integrin alpha-6 (Alpha6p)]	0	1	1	1	3		RAB7A	3
BAIAP2L1	Brain-specific angiogenesis inhibitor 1-associated protein 2-like protein 1 (BAI1-associated protein 2-like protein 1) (Insulin receptor tyrosine kinase substrate)	0	1	1	1	3		PCDH7	3
CD44	CD44 antigen (CDw44) (Epican) (Extracellular matrix receptor III) (ECMR-III) (GP90 lymphocyte homing/adhesion receptor) (HUTCH-I) (Heparan sulfate proteoglycan) (Hermes antigen) (Hyaluronate receptor) (Phagocytic glycoprotein 1) (PGP-1) (Phagocytic glycoprotein I) (PGP-I) (CD antigen CD44)	0	1	1	1	3		YES1	3
FERMT2	Fermitin family homolog 2 (Kindlin-2) (Mitogen-inducible gene 2 protein) (MIG-2) (Pleckstrin homology domain-containing family C member 1) (PH domain-containing family C member 1)	0	1	1	1	3		ITGA6	3
NUMB	Protein numb homolog (h-Numb) (Protein S171)	0	1	1	1	3		PEAK1	3
MAPKAP1	Target of rapamycin complex 2 subunit MAPKAP1 (TORC2 subunit MAPKAP1) (Mitogen-activated protein kinase 2-associated protein 1) (Stress-activated map kinase-interacting protein 1) (SAPK-interacting protein 1) (mSIN1)	0	1	1	1	3		EHD4	3
MTMR10	Myotubularin-related protein 10 (Inactive phosphatidylinositol 3-phosphatase 10)	0	1	1	1	3		CADM1	3
SHB	SH2 domain-containing adapter protein B	0	1	1	1	3		MARCKS	3
SLC29A1	Equilibrative nucleoside transporter 1 (Equilibrative nitrobenzylmercaptopurine riboside-sensitive nucleoside transporter) (Equilibrative NBMPR-sensitive nucleoside transporter) (Nucleoside transporter, es-type) (Solute carrier family 29 member 1)	0	1	1	1	3		RAB13	3
CXADR	Coxsackievirus and adenovirus receptor (CAR) (hCAR) (CVB3-binding protein) (Coxsackievirus B-adenovirus receptor) (HCVADR)	0	1	1	1	3		SCAMP1	3
ABCC5	Multidrug resistance-associated protein 5 (ATP-binding cassette sub-family C member 5) (Multi-specific organic anion transporter C) (MOAT-C) (SMRP) (pABC11)	0	1	1	1	3		SLC7A5	3
ABI1	Abl interactor 1 (Abelson interactor 1) (Abi-1) (Abl-binding protein 4) (AblBP4) (Eps8 SH3 domain-binding protein) (Eps8-binding protein) (Nap1-binding protein) (Nap1BP) (Spectrin SH3 domain-binding protein 1) (e3B1)	0	1	1	1	3		ABCC5	3
PAK4	Serine/threonine-protein kinase PAK 4 (EC 2.7.11.1) (p21-activated kinase 4) (PAK-4)	1	0	1	1	3		CNNM3	3
UNC5B	Netrin receptor UNC5B (Protein unc-5 homolog 2) (Protein unc-5 homolog B) (p53-regulated receptor for death and life protein 1) (p53RDL1)	1	0	1	1	3		PKP4	3
RRAGC	Ras-related GTP-binding protein C (Rag C) (RagC) (EC 3.6.5.-) (GTPase-interacting protein 2) (TIB929)	1	0	1	1	3		UNC5B	3
KRAS	GTPase KRas (EC 3.6.5.2) (K-Ras 2) (Ki-Ras) (c-K-ras) (c-Ki-ras) [Cleaved into: GTPase KRas, N-terminally processed]	1	1	0	1	3		CXADR	3
NECTIN1	Nectin Cell Adhesion Molecule 1	1	1	0	1	3		AUP1	3
SLC12A2	Solute carrier family 12 member 2 (Basolateral Na-K-Cl symporter) (Bumetanide-sensitive sodium-(potassium)-chloride cotransporter 2)	1	1	1	0	3		PIP5K1A	3
SCAMP1	Secretory carrier-associated membrane protein 1 (Secretory carrier membrane protein 1)	1	1	1	0	3		RAB23	3
RAB23	Ras-related protein Rab-23	1	1	1	0	3		NUMB	3
SLC39A10	Zinc transporter ZIP10 (Solute carrier family 39 member 10) (Zrt- and Irt-like protein 10) (ZIP-10)	1	1	1	0	3		AKAP5	3
SLC4A7	Sodium bicarbonate cotransporter 3 (Electroneutral Na/HCO(3) cotransporter) (Sodium bicarbonate cotransporter 2) (Sodium bicarbonate cotransporter 2b) (Bicarbonate transporter) (Solute carrier family 4 member 7)	1	1	1	0	3		EFNB2	3
SLC7A5	Large neutral amino acids transporter small subunit 1 (4F2 light chain) (4F2 LC) (4F2LC) (CD98 light chain) (Integral membrane protein E16) (E16) (L-type amino acid transporter 1) (hLAT1) (Solute carrier family 7 member 5) (y+ system cationic amino acid transporter)	1	1	1	0	3		EGFR	3
NECTIN2	Nectin Cell Adhesion Molecule 2	1	1	1	0	3		GOSR1	2
CPNE8	Copine-8 (Copine VIII)	1	1	1	0	3		LZTR1	2
DAG1	Dystroglycan (Dystrophin-associated glycoprotein 1) [Cleaved into: Alpha-dystroglycan (Alpha-DG); Beta-dystroglycan (Beta-DG)]	1	1	1	0	3		RABL3	2
EHD1	EH domain-containing protein 1 (PAST homolog 1) (hPAST1) (Testilin)	1	1	1	0	3		APLP2	2
ESYT2	Extended synaptotagmin-2 (E-Syt2) (Chr2Syt)	1	1	1	0	3		LMAN1	2
LYN	Tyrosine-protein kinase Lyn (EC 2.7.10.2) (Lck/Yes-related novel protein tyrosine kinase) (V-yes-1 Yamaguchi sarcoma viral related oncogene homolog) (p53Lyn) (p56Lyn)	1	1	1	0	3		FLOT2	2
MPZL1	Myelin protein zero-like protein 1 (Protein zero-related)	1	1	1	0	3		VMP1	2
PANX1	Pannexin-1	1	1	1	0	3		PPFIA1	2
PKP4	Plakophilin-4 (p0071)	1	1	1	0	3		DSC2	2
STX12	Syntaxin-12	1	1	1	0	3		CCDC88A	2
MARCKS	Myristoylated alanine-rich C-kinase substrate (MARCKS) (Protein kinase C substrate, 80 kDa protein, light chain) (80K-L protein) (PKCSL)	1	1	1	0	3		SLC3A2	2
YES1	Tyrosine-protein kinase Yes (EC 2.7.10.2) (Proto-oncogene c-Yes) (p61-Yes)	1	1	1	0	3		SLC30A1	2
CNNM3	Metal transporter CNNM3 (Ancient conserved domain-containing protein 3) (Cyclin-M3)	1	1	1	0	3		SNAP23	2
ESYT1	Extended synaptotagmin-1 (E-Syt1) (Membrane-bound C2 domain-containing protein)	1	1	1	0	3		WDR6	2
LSR	Lipolysis-stimulated lipoprotein receptor	1	1	1	0	3		ATP7A	2
MARK2	Serine/threonine-protein kinase MARK2 (EC 2.7.11.1) (EC 2.7.11.26) (ELKL motif kinase 1) (EMK-1) (MAP/microtubule affinity-regulating kinase 2) (PAR1 homolog) (PAR1 homolog b) (Par-1b) (Par1b)	1	1	1	0	3		BAIAP2	2
MARK3	MAP/microtubule affinity-regulating kinase 3 (EC 2.7.11.1) (C-TAK1) (cTAK1) (Cdc25C-associated protein kinase 1) (ELKL motif kinase 2) (EMK-2) (Protein kinase STK10) (Ser/Thr protein kinase PAR-1) (Par-1a) (Serine/threonine-protein kinase p78)	1	1	1	0	3		CDC42EP1	2
PTK7	Inactive tyrosine-protein kinase 7 (Colon carcinoma kinase 4) (CCK-4) (Protein-tyrosine kinase 7) (Pseudo tyrosine kinase receptor 7) (Tyrosine-protein kinase-like 7)	1	1	1	0	3		PPFIBP1	2
RELL1	RELT-like protein 1	1	1	1	0	3		STEAP3	2
SRC	Proto-oncogene tyrosine-protein kinase Src (EC 2.7.10.2) (Proto-oncogene c-Src) (pp60c-src) (p60-Src)	1	1	1	0	3		ROBO1	2
STX6	Syntaxin-6	1	1	1	0	3		BSG	2
RP2	Protein XRP2	1	1	1	0	3		SH3BP4	2
CD99	CD99 antigen (12E7) (E2 antigen) (Protein MIC2) (T-cell surface glycoprotein E2) (CD antigen CD99)	1	1	1	0	3		ITGA5	2
CDCA3	Cell division cycle-associated protein 3 (Gene-rich cluster protein C8) (Trigger of mitotic entry protein 1) (TOME-1)	1	1	1	0	3		LLGL1	2
EGFR	Epidermal growth factor receptor (EC 2.7.10.1) (Proto-oncogene c-ErbB-1) (Receptor tyrosine-protein kinase erbB-1)	1	1	1	0	3		SBF1	2
NDRG3	Protein NDRG3 (N-myc downstream-regulated gene 3 protein)	1	1	1	0	3		ZDHHC5	2
OCLN	Occludin	1	1	1	0	3		PHACTR4	2
RAB7A	Ras-related protein Rab-7a	1	1	1	0	3		FMNL2	2
STX10	Syntaxin-10 (Syn10)	1	1	1	0	3		ANKRD26	2
TULP3	Tubby-related protein 3 (Tubby-like protein 3)	1	1	1	0	3		PVRL3	2
FAM129B	Niban Apoptosis Regulator 2	1	1	1	0	3		ADD2	2
DLG3	Disks large homolog 3 (Neuroendocrine-DLG) (Synapse-associated protein 102) (SAP-102) (SAP102) (XLMR)	1	1	1	0	3		WASF2	2
PLCB1	1-phosphatidylinositol 4,5-bisphosphate phosphodiesterase beta-1 (EC 3.1.4.11) (PLC-154) (Phosphoinositide phospholipase C-beta-1) (Phospholipase C-I) (PLC-I) (Phospholipase C-beta-1) (PLC-beta-1)	1	1	1	0	3		NCAM1	2
RAB13	Ras-related protein Rab-13 (Cell growth-inhibiting gene 4 protein)	1	1	1	0	3		SLC38A1	2
SNX3	Sorting nexin-3 (Protein SDP3)	1	1	1	0	3		SLC1A3	2
VAMP7	Vesicle-associated membrane protein 7 (VAMP-7) (Synaptobrevin-like protein 1) (Tetanus-insensitive VAMP) (Ti-VAMP)	1	1	1	0	3		HLA-A	2
CCNY	Cyclin-Y (Cyc-Y) (Cyclin box protein 1) (Cyclin fold protein 1) (cyclin-X)	1	1	1	0	3		PLEKHA1	2
DHRS7	Dehydrogenase/reductase SDR family member 7 (EC 1.1.-.-) (Retinal short-chain dehydrogenase/reductase 4) (retSDR4) (Short chain dehydrogenase/reductase family 34C member 1)	1	1	1	0	3		CNP	2
STOM	Stomatin (Erythrocyte band 7 integral membrane protein) (Erythrocyte membrane protein band 7.2) (Protein 7.2b)	1	1	1	0	3		TBC1D10A	2
MAP4K4	Mitogen-activated protein kinase kinase kinase kinase 4 (EC 2.7.11.1) (HPK/GCK-like kinase HGK) (MAPK/ERK kinase kinase kinase 4) (MEK kinase kinase 4) (MEKKK 4) (Nck-interacting kinase)	1	1	1	0	3		ARF6	2
CADM1	Cell adhesion molecule 1 (Immunoglobulin superfamily member 4) (IgSF4) (Nectin-like protein 2) (NECL-2) (Spermatogenic immunoglobulin superfamily) (SgIgSF) (Synaptic cell adhesion molecule) (SynCAM) (Tumor suppressor in lung cancer 1) (TSLC-1)	1	1	1	0	3		GNA13	2
AKAP5	A-kinase anchor protein 5 (AKAP-5) (A-kinase anchor protein 79 kDa) (AKAP 79) (H21) (cAMP-dependent protein kinase regulatory subunit II high affinity-binding protein)	1	1	1	0	3		ABCC1	2
FLRT3	Leucine-rich repeat transmembrane protein FLRT3 (Fibronectin-like domain-containing leucine-rich transmembrane protein 3)	1	1	1	0	3		TFRC	2
JPH1	Junctophilin-1 (JP-1) (Junctophilin type 1)	1	1	1	0	3		FLOT1	2
PEAK1	Inactive tyrosine-protein kinase PEAK1 (Pseudopodium-enriched atypical kinase 1) (Sugen kinase 269) (Tyrosine-protein kinase SgK269)	1	1	1	0	3		SPRY2	1
SPAG1	Sperm-associated antigen 1 (HSD-3.8) (Infertility-related sperm protein Spag-1)	1	1	1	0	3		SLC19A1	1
EXD2	Exonuclease 3'-5' domain-containing protein 2 (EC 3.1.11.1) (3'-5' exoribonuclease EXD2) (EC 3.1.13.-) (Exonuclease 3'-5' domain-like-containing protein 2)	1	1	1	0	3		ATP6AP2	1
PKP2	Plakophilin-2	1	1	1	0	3		SLC7A6	1
SPCS2	Signal peptidase complex subunit 2 (EC 3.4.-.-) (Microsomal signal peptidase 25 kDa subunit) (SPase 25 kDa subunit)	1	1	1	0	3		MCL1	1
AUP1	Lipid droplet-regulating VLDL assembly factor AUP1 (Ancient ubiquitous protein 1)	1	1	1	0	3		NDRG1	1
STXBP3	Syntaxin-binding protein 3 (Platelet Sec1 protein) (PSP) (Protein unc-18 homolog 3) (Unc18-3) (Protein unc-18 homolog C) (Unc-18C)	1	1	1	0	3		ARL6IP5	1
TMEM2	CEMIP2 gene, Cell Migration Inducing Hyaluronidase 2	1	1	1	0	3		IMMT	1
CD276	CD276 antigen (4Ig-B7-H3) (B7 homolog 3) (B7-H3) (Costimulatory molecule) (CD antigen CD276)	1	1	1	0	3		MARCKSL1	1
EFNB1	Ephrin-B1 (EFL-3) (ELK ligand) (ELK-L) (EPH-related receptor tyrosine kinase ligand 2) (LERK-2) [Cleaved into: Ephrin-B1 C-terminal fragment (Ephrin-B1 CTF); Ephrin-B1 intracellular domain (Ephrin-B1 ICD)]	1	1	1	0	3		LEMD3	1
NOTCH1	Neurogenic locus notch homolog protein 1 (Notch 1) (hN1) (Translocation-associated notch protein TAN-1) [Cleaved into: Notch 1 extracellular truncation (NEXT); Notch 1 intracellular domain (NICD)]	1	1	1	0	3		SLC39A14	1
EFNB2	Ephrin-B2 (EPH-related receptor tyrosine kinase ligand 5) (LERK-5) (HTK ligand) (HTK-L)	1	1	1	0	3		PLXNA1	1
MINK1	Misshapen-like kinase 1 (EC 2.7.11.1) (GCK family kinase MiNK) (MAPK/ERK kinase kinase kinase 6) (MEK kinase kinase 6) (MEKKK 6) (Misshapen/NIK-related kinase) (Mitogen-activated protein kinase kinase kinase kinase 6)	1	1	1	0	3		VDAC1	1
STX8	Syntaxin-8	1	1	1	0	3		ATP2B4	1
EFR3B	Protein EFR3 homolog B	1	1	1	0	3		FTSJ1	1
WLS	Protein wntless homolog (Integral membrane protein GPR177) (Protein evenness interrupted homolog) (EVI) (Putative NF-kappa-B-activating protein 373)	1	1	1	0	3		STX18	1
EEPD1	Endonuclease/exonuclease/phosphatase family domain-containing protein 1	1	1	1	0	3		SNAP47	1
PCDH7	Protocadherin-7 (Brain-heart protocadherin) (BH-Pcdh)	1	1	1	0	3		FLVCR1	1
VPS45	Vacuolar protein sorting-associated protein 45 (h-VPS45) (hlVps45)	1	1	1	0	3		SLC2A1	1
PIP5K1A	Phosphatidylinositol 4-phosphate 5-kinase type-1 alpha (PIP5K1-alpha) (PtdIns(4)P-5-kinase 1 alpha) (EC 2.7.1.68) (68 kDa type I phosphatidylinositol 4-phosphate 5-kinase alpha) (Phosphatidylinositol 4-phosphate 5-kinase type I alpha) (PIP5KIalpha)	1	1	1	0	3		MARVELD2	1
MTM1	Myotubularin (Phosphatidylinositol-3,5-bisphosphate 3-phosphatase) (EC 3.1.3.95) (Phosphatidylinositol-3-phosphate phosphatase) (EC 3.1.3.64)	1	1	1	0	3		DLG1	1
UBXN4	UBX domain-containing protein 4 (Erasin) (UBX domain-containing protein 2)	1	1	1	0	3		ECE1	1
VTI1B	Vesicle transport through interaction with t-SNAREs homolog 1B (Vesicle transport v-SNARE protein Vti1-like 1) (Vti1-rp1)	1	1	1	0	3		CDC42EP4	1
STIM2	Stromal interaction molecule 2	1	1	1	0	3		DSC3	1
TMX1	Thioredoxin-related transmembrane protein 1 (Thioredoxin domain-containing protein 1) (Transmembrane Trx-related protein)	1	1	1	0	3		GJA1	1
PLEKHA5	Pleckstrin homology domain-containing family A member 5 (PH domain-containing family A member 5) (Phosphoinositol 3-phosphate-binding protein 2) (PEPP-2)	0	0	1	1	2		ITGAV	1
CDC42BPA	Serine/threonine-protein kinase MRCK alpha (EC 2.7.11.1) (CDC42-binding protein kinase alpha) (DMPK-like alpha) (Myotonic dystrophy kinase-related CDC42-binding kinase alpha) (MRCK alpha) (Myotonic dystrophy protein kinase-like alpha)	0	0	1	1	2		TNFRSF10B	1
ANKRD50	Ankyrin repeat domain-containing protein 50	0	0	1	1	2		SLC7A11	1
FMNL2	Formin-like protein 2 (Formin homology 2 domain-containing protein 2)	0	0	1	1	2		SPECC1	1
SBF1	Myotubularin-related protein 5 (Inactive phosphatidylinositol 3-phosphatase 5) (SET-binding factor 1) (Sbf1)	0	0	1	1	2		SCAMP3	1
CDC37	Hsp90 co-chaperone Cdc37 (Hsp90 chaperone protein kinase-targeting subunit) (p50Cdc37) [Cleaved into: Hsp90 co-chaperone Cdc37, N-terminally processed]	0	0	1	1	2		DCBLD2	1
BSG	Basigin (5F7) (Collagenase stimulatory factor) (Extracellular matrix metalloproteinase inducer) (EMMPRIN) (Hepatoma-associated antigen) (HAb18G) (Leukocyte activation antigen M6) (OK blood group antigen) (Tumor cell-derived collagenase stimulatory factor) (TCSF) (CD antigen CD147)	0	1	0	1	2		RALB	1
FERMT1	Fermitin family homolog 1 (Kindlerin) (Kindlin syndrome protein) (Kindlin-1) (Unc-112-related protein 1)	0	1	0	1	2		CCDC47	1
MYO1E	Unconventional myosin-Ie (Myosin-Ic) (Unconventional myosin 1E)	0	1	0	1	2		PTPRG	1
PLEKHA2	Pleckstrin homology domain-containing family A member 2 (PH domain-containing family A member 2) (Tandem PH domain-containing protein 2) (TAPP-2)	0	1	0	1	2		CPD	1
RIN1	Ras and Rab interactor 1 (Ras inhibitor JC99) (Ras interaction/interference protein 1)	0	1	0	1	2		CERS2	1
RPS6KA1	Ribosomal protein S6 kinase alpha-1 (S6K-alpha-1) (EC 2.7.11.1) (90 kDa ribosomal protein S6 kinase 1) (p90-RSK 1) (p90RSK1) (p90S6K) (MAP kinase-activated protein kinase 1a) (MAPK-activated protein kinase 1a) (MAPKAP kinase 1a) (MAPKAPK-1a) (Ribosomal S6 kinase 1) (RSK-1)	0	1	0	1	2		FNDC3A	1
SPRED1	Sprouty-related, EVH1 domain-containing protein 1 (Spred-1) (hSpred1)	0	1	0	1	2		NEO1	1
EXOC4	Exocyst complex component 4 (Exocyst complex component Sec8)	1	0	0	1	2		FAM171A1	1
MYO1B	Unconventional myosin-Ib (MYH-1c) (Myosin I alpha) (MMI-alpha) (MMIa)	1	0	0	1	2		AGPAT6	1
VAPA	Vesicle-associated membrane protein-associated protein A (VAMP-A) (VAMP-associated protein A) (VAP-A) (33 kDa VAMP-associated protein) (VAP-33)	1	0	0	1	2		FARP2	1
MTOR	Serine/threonine-protein kinase mTOR (EC 2.7.11.1) (FK506-binding protein 12-rapamycin complex-associated protein 1) (FKBP12-rapamycin complex-associated protein) (Mammalian target of rapamycin) (mTOR) (Mechanistic target of rapamycin) (Rapamycin and FKBP12 target 1) (Rapamycin target protein 1)	0	1	1	0	2		SLC26A6	1
PI4KA	Phosphatidylinositol 4-kinase alpha (PI4-kinase alpha) (PI4K-alpha) (PtdIns-4-kinase alpha) (EC 2.7.1.67) (Phosphatidylinositol 4-Kinase III alpha)	0	1	1	0	2		RFTN1	1
EXOC3	Exocyst complex component 3 (Exocyst complex component Sec6)	0	1	1	0	2		SLC39A6	1
ABCC1	Multidrug resistance-associated protein 1 (EC 7.6.2.2) (ATP-binding cassette sub-family C member 1) (Glutathione-S-conjugate-translocating ATPase ABCC1) (EC 7.6.2.3) (Leukotriene C(4) transporter) (LTC4 transporter)	0	1	1	0	2		SCD	1
F11R	Junctional adhesion molecule A (JAM-A) (Junctional adhesion molecule 1) (JAM-1) (Platelet F11 receptor) (Platelet adhesion molecule 1) (PAM-1) (CD antigen CD321)	0	1	1	0	2		FAF2	1
NDUFAF2	NADH dehydrogenase [ubiquinone] 1 alpha subcomplex assembly factor 2 (B17.2-like) (B17.2L) (Mimitin) (Myc-induced mitochondrial protein) (MMTN) (NDUFA12-like protein)	0	1	1	0	2		RRAS2	#N/A
ARL13B	ADP-ribosylation factor-like protein 13B (ADP-ribosylation factor-like protein 2-like 1) (ARL2-like protein 1)	0	1	1	0	2		DDRGK1	#N/A
ATP1A1	Sodium/potassium-transporting ATPase subunit alpha-1 (Na(+)/K(+) ATPase alpha-1 subunit) (EC 7.2.2.13) (Sodium pump subunit alpha-1)	0	1	1	0	2		CCBL2	#N/A
ATP2B1	Plasma membrane calcium-transporting ATPase 1 (EC 7.2.2.10) (Plasma membrane calcium ATPase isoform 1) (PMCA1) (Plasma membrane calcium pump isoform 1)	0	1	1	0	2		GOLGA5	#N/A
CDC42EP1	Cdc42 effector protein 1 (Binder of Rho GTPases 5) (Serum protein MSE55)	0	1	1	0	2		GPR89B	#N/A
DEPDC1B	DEP domain-containing protein 1B (HBV X-transactivated gene 8 protein) (HBV XAg-transactivated protein 8)	0	1	1	0	2		RTN4	#N/A
EPB41L5	Band 4.1-like protein 5 (Erythrocyte membrane protein band 4.1-like 5)	0	1	1	0	2		RAB11FIP2	#N/A
HLA-A	HLA class I histocompatibility antigen, A alpha chain (Human leukocyte antigen A) (HLA-A)	0	1	1	0	2		FAR1	#N/A
ITGB1	Integrin beta-1 (Fibronectin receptor subunit beta) (Glycoprotein IIa) (GPIIA) (VLA-4 subunit beta) (CD antigen CD29)	0	1	1	0	2		ARMCX3	#N/A
LRRC57	Leucine-rich repeat-containing protein 57	0	1	1	0	2		ACOT8	#N/A
PHACTR4	Phosphatase and actin regulator 4	0	1	1	0	2		CD320	#N/A
PPFIBP1	Liprin-beta-1 (Protein tyrosine phosphatase receptor type f polypeptide-interacting protein-binding protein 1) (PTPRF-interacting protein-binding protein 1) (hSGT2)	0	1	1	0	2		PGRMC1	#N/A
SCARB1	Scavenger receptor class B member 1 (SRB1) (CD36 and LIMPII analogous 1) (CLA-1) (CD36 antigen-like 1) (Collagen type I receptor, thrombospondin receptor-like 1) (SR-BI) (CD antigen CD36)	0	1	1	0	2		CDS2	#N/A
SLC1A5	Neutral amino acid transporter B(0) (ATB(0)) (Baboon M7 virus receptor) (RD114/simian type D retrovirus receptor) (Sodium-dependent neutral amino acid transporter type 2) (Solute carrier family 1 member 5)	0	1	1	0	2		TSFM	#N/A
SLC30A1	Zinc transporter 1 (ZnT-1) (Solute carrier family 30 member 1)	0	1	1	0	2		RNF5	#N/A
SLC3A2	4F2 cell-surface antigen heavy chain (4F2hc) (4F2 heavy chain antigen) (Lymphocyte activation antigen 4F2 large subunit) (Solute carrier family 3 member 2) (CD antigen CD98)	0	1	1	0	2		NEDD8	#N/A
SNAP23	Synaptosomal-associated protein 23 (SNAP-23) (Vesicle-membrane fusion protein SNAP-23)	0	1	1	0	2		SRSF7	#N/A
TFRC	Transferrin receptor protein 1 (TR) (TfR) (TfR1) (Trfr) (T9) (p90) (CD antigen CD71) [Cleaved into: Transferrin receptor protein 1, serum form (sTfR)]	0	1	1	0	2		TRAM1	#N/A
TMEM51	Transmembrane protein 51	0	1	1	0	2		ARAP1	#N/A
VANGL1	Vang-like protein 1 (Loop-tail protein 2 homolog) (LPP2) (Strabismus 2) (Van Gogh-like protein 1)	0	1	1	0	2		TTI1	#N/A
ZDHHC5	Palmitoyltransferase ZDHHC5 (EC 2.3.1.225) (Zinc finger DHHC domain-containing protein 5) (DHHC-5) (Zinc finger protein 375)	0	1	1	0	2		C1QBP	#N/A
CTDSP1	Carboxy-terminal domain RNA polymerase II polypeptide A small phosphatase 1 (EC 3.1.3.16) (Nuclear LIM interactor-interacting factor 3) (NLI-IF) (NLI-interacting factor 3) (Small C-terminal domain phosphatase 1) (SCP1) (Small CTD phosphatase 1)	0	1	1	0	2		AP2A2	#N/A
CTNNA1	Catenin alpha-1 (Alpha E-catenin) (Cadherin-associated protein) (Renal carcinoma antigen NY-REN-13)	0	1	1	0	2		SEC61A1	#N/A
CTNND1	Catenin delta-1 (Cadherin-associated Src substrate) (CAS) (p120 catenin) (p120(ctn)) (p120(cas))	0	1	1	0	2		LUC7L2	#N/A
GAB1	GRB2-associated-binding protein 1 (GRB2-associated binder 1) (Growth factor receptor bound protein 2-associated protein 1)	0	1	1	0	2		LAMTOR5	#N/A
ITGA2	Integrin alpha-2 (CD49 antigen-like family member B) (Collagen receptor) (Platelet membrane glycoprotein Ia) (GPIa) (VLA-2 subunit alpha) (CD antigen CD49b)	0	1	1	0	2		CCDC8	#N/A
KIRREL	Kirre Like Nephrin Family Adhesion Molecule 1	0	1	1	0	2		CCDC124	#N/A
LLGL1	Lethal(2) giant larvae protein homolog 1 (LLGL) (DLG4) (Hugl-1) (Human homolog to the D-lgl gene protein)	0	1	1	0	2		SLC4A2	#N/A
NF2	Merlin (Moesin-ezrin-radixin-like protein) (Neurofibromin-2) (Schwannomerlin) (Schwannomin)	0	1	1	0	2		GPRIN1	#N/A
PACSIN2	Protein kinase C and casein kinase substrate in neurons protein 2 (Syndapin-2) (Syndapin-II) (SdpII)	0	1	1	0	2		RAB11A	#N/A
PLEKHA1	Pleckstrin homology domain-containing family A member 1 (PH domain-containing family A member 1) (Tandem PH domain-containing protein 1) (TAPP-1)	0	1	1	0	2		HSDL2	#N/A
PPAP2B	Phosphatidic Acid Phosphatase Type 2B	0	1	1	0	2		TMEM41B	#N/A
PPFIA1	Liprin-alpha-1 (LAR-interacting protein 1) (LIP-1) (Protein tyrosine phosphatase receptor type f polypeptide-interacting protein alpha-1) (PTPRF-interacting protein alpha-1)	0	1	1	0	2		NCK1	#N/A
ROCK2	Rho-associated protein kinase 2 (EC 2.7.11.1) (Rho kinase 2) (Rho-associated, coiled-coil-containing protein kinase 2) (Rho-associated, coiled-coil-containing protein kinase II) (ROCK-II) (p164 ROCK-2)	0	1	1	0	2		ILVBL	#N/A
SLC38A1	Sodium-coupled neutral amino acid transporter 1 (Amino acid transporter A1) (N-system amino acid transporter 2) (Solute carrier family 38 member 1) (System A amino acid transporter 1) (System N amino acid transporter 1)	0	1	1	0	2		PCID2	#N/A
SLC9A3R2	Na(+)/H(+) exchange regulatory cofactor NHE-RF2 (NHERF-2) (NHE3 kinase A regulatory protein E3KARP) (SRY-interacting protein 1) (SIP-1) (Sodium-hydrogen exchanger regulatory factor 2) (Solute carrier family 9 isoform A3 regulatory factor 2) (Tyrosine kinase activator protein 1) (TKA-1)	0	1	1	0	2		SUN2	#N/A
TRPM4	Transient receptor potential cation channel subfamily M member 4 (hTRPM4) (Calcium-activated non-selective cation channel 1) (Long transient receptor potential channel 4) (LTrpC-4) (LTrpC4) (Melastatin-4)	0	1	1	0	2		TMEM209	#N/A
ATP13A3	Probable cation-transporting ATPase 13A3 (EC 7.2.2.-) (ATPase family homolog up-regulated in senescence cells 1)	0	1	1	0	2		GOLGA4	#N/A
BAIAP2	Brain-specific angiogenesis inhibitor 1-associated protein 2 (BAI-associated protein 2) (BAI1-associated protein 2) (Protein BAP2) (Fas ligand-associated factor 3) (FLAF3) (Insulin receptor substrate p53/p58) (IRS-58) (IRSp53/58) (Insulin receptor substrate protein of 53 kDa) (IRSp53) (Insulin receptor substrate p53)	0	1	1	0	2		PPP1CC	#N/A
C1orf43	Protein C1orf43 (Hepatitis C virus NS5A-transactivated protein 4) (HCV NS5A-transactivated protein 4) (Protein NICE-3) (S863-3)	0	1	1	0	2		YME1L1	#N/A
DOCK9	Dedicator of cytokinesis protein 9 (Cdc42 guanine nucleotide exchange factor zizimin-1) (Zizimin-1)	0	1	1	0	2		DNAJC1	#N/A
EPB41L4B	Band 4.1-like protein 4B (Erythrocyte membrane protein band 4.1-like 4B) (FERM-containing protein CG1) (Protein EHM2)	0	1	1	0	2		RAD21	#N/A
FAM83B	Protein FAM83B	0	1	1	0	2		LSG1	#N/A
FCHO2	F-BAR domain only protein 2	0	1	1	0	2		C1orf198	#N/A
IGSF3	Immunoglobulin superfamily member 3 (IgSF3) (Glu-Trp-Ile EWI motif-containing protein 3) (EWI-3)	0	1	1	0	2		PVRL2	#N/A
KIAA1609	MEAK7, MTOR Associated Protein, Eak-7 Homolog	0	1	1	0	2		OSBPL6	#N/A
LAMTOR1	Ragulator complex protein LAMTOR1 (Late endosomal/lysosomal adaptor and MAPK and MTOR activator 1) (Lipid raft adaptor protein p18) (Protein associated with DRMs and endosomes) (p27Kip1-releasing factor from RhoA) (p27RF-Rho)	0	1	1	0	2		CKB	#N/A
LLGL2	LLGL scribble cell polarity complex component 2 (HGL) (Lethal(2) giant larvae protein homolog 2)	0	1	1	0	2		UTP11L	#N/A
PARVA	Alpha-parvin (Actopaxin) (CH-ILKBP) (Calponin-like integrin-linked kinase-binding protein) (Matrix-remodeling-associated protein 2)	0	1	1	0	2		C2CD2L	#N/A
RAB11FIP1	Rab11 family-interacting protein 1 (Rab11-FIP1) (Rab-coupling protein)	0	1	1	0	2		ORMDL1	#N/A
SLC12A7	Solute carrier family 12 member 7 (Electroneutral potassium-chloride cotransporter 4) (K-Cl cotransporter 4)	0	1	1	0	2		ACAD9	#N/A
SNAP29	Synaptosomal-associated protein 29 (SNAP-29) (Soluble 29 kDa NSF attachment protein) (Vesicle-membrane fusion protein SNAP-29)	0	1	1	0	2		RPN2	#N/A
SPTBN1	Spectrin beta chain, non-erythrocytic 1 (Beta-II spectrin) (Fodrin beta chain) (Spectrin, non-erythroid beta chain 1)	0	1	1	0	2		RPS27A	#N/A
STK10	Serine/threonine-protein kinase 10 (EC 2.7.11.1) (Lymphocyte-oriented kinase)	0	1	1	0	2		GNAI3	#N/A
ZDHHC20	Palmitoyltransferase ZDHHC20 (EC 2.3.1.225) (Acyltransferase ZDHHC20) (EC 2.3.1.-) (DHHC domain-containing cysteine-rich protein 20) (DHHC20) (Zinc finger DHHC domain-containing protein 20)	0	1	1	0	2		RPS27	#N/A
ANO6	Anoctamin-6 (Small-conductance calcium-activated nonselective cation channel) (SCAN channel) (Transmembrane protein 16F)	0	1	1	0	2		LONP1	#N/A
CASKIN2	Caskin-2 (CASK-interacting protein 2)	0	1	1	0	2		HSD17B10	#N/A
EPHA4	Ephrin type-A receptor 4 (EC 2.7.10.1) (EPH-like kinase 8) (EK8) (hEK8) (Tyrosine-protein kinase TYRO1) (Tyrosine-protein kinase receptor SEK)	0	1	1	0	2		ASMTL	#N/A
GPRC5A	Retinoic acid-induced protein 3 (G-protein coupled receptor family C group 5 member A) (Phorbol ester induced gene 1) (PEIG-1) (Retinoic acid-induced gene 1 protein) (RAIG-1)	0	1	1	0	2		WDR3	#N/A
PLSCR3	Phospholipid scramblase 3 (PL scramblase 3) (Ca(2+)-dependent phospholipid scramblase 3)	0	1	1	0	2		KPNA6	#N/A
SLC12A4	Solute carrier family 12 member 4 (Electroneutral potassium-chloride cotransporter 1) (Erythroid K-Cl cotransporter 1) (hKCC1)	0	1	1	0	2		RPN1	#N/A
WASF2	Wiskott-Aldrich syndrome protein family member 2 (WASP family protein member 2) (Protein WAVE-2) (Verprolin homology domain-containing protein 2)	0	1	1	0	2		VAC14	#N/A
APPL2	DCC-interacting protein 13-beta (Dip13-beta) (Adapter protein containing PH domain, PTB domain and leucine zipper motif 2)	0	1	1	0	2		RPS11	#N/A
OCIAD1	OCIA domain-containing protein 1 (Ovarian cancer immunoreactive antigen domain containing 1) (Ovarian carcinoma immunoreactive antigen)	0	1	1	0	2
RAI14	Ankycorbin (Ankyrin repeat and coiled-coil structure-containing protein) (Novel retinal pigment epithelial cell protein) (Retinoic acid-induced protein 14)	0	1	1	0	2
SH3BP4	SH3 domain-binding protein 4 (EH-binding protein 10) (Transferrin receptor-trafficking protein)	0	1	1	0	2
SLC29A2	Equilibrative nucleoside transporter 2 (36 kDa nucleolar protein HNP36) (Delayed-early response protein 12) (Equilibrative nitrobenzylmercaptopurine riboside-insensitive nucleoside transporter) (Equilibrative NBMPR-insensitive nucleoside transporter) (Hydrophobic nucleolar protein, 36 kDa) (Nucleoside transporter, ei-type) (Solute carrier family 29 member 2)	0	1	1	0	2
SLC6A6	Sodium- and chloride-dependent taurine transporter (Solute carrier family 6 member 6)	0	1	1	0	2
SNTB1	Beta-1-syntrophin (59 kDa dystrophin-associated protein A1 basic component 1) (DAPA1B) (BSYN2) (Syntrophin-2) (Tax interaction protein 43) (TIP-43)	0	1	1	0	2
SPRED2	Sprouty-related, EVH1 domain-containing protein 2 (Spred-2)	0	1	1	0	2
CSNK1A1	Casein kinase I isoform alpha (CKI-alpha) (EC 2.7.11.1) (CK1)	0	1	1	0	2
DTNA	Dystrobrevin alpha (DTN-A) (Alpha-dystrobrevin) (Dystrophin-related protein 3)	0	1	1	0	2
PACS1	Phosphofurin acidic cluster sorting protein 1 (PACS-1)	0	1	1	0	2
C19orf26	CACN Subunit Beta Associated Regulatory Protein	0	1	1	0	2
ELMOD3	ELMO domain-containing protein 3 (RNA-binding motif and ELMO domain-containing protein 1) (RNA-binding motif protein 29) (RNA-binding protein 29)	0	1	1	0	2
PIK3CA	Phosphatidylinositol 4,5-bisphosphate 3-kinase catalytic subunit alpha isoform (PI3-kinase subunit alpha) (PI3K-alpha) (PI3Kalpha) (PtdIns-3-kinase subunit alpha) (EC 2.7.1.137) (EC 2.7.1.153) (Phosphatidylinositol 4,5-bisphosphate 3-kinase 110 kDa catalytic subunit alpha) (PtdIns-3-kinase subunit p110-alpha) (p110alpha) (Phosphoinositide 3-kinase alpha) (Phosphoinositide-3-kinase catalytic alpha…	0	1	1	0	2
RASAL2	Ras GTPase-activating protein nGAP (RAS protein activator-like 2)	0	1	1	0	2
SLC9A1	Sodium/hydrogen exchanger 1 (APNH) (Na(+)/H(+) antiporter, amiloride-sensitive) (Na(+)/H(+) exchanger 1) (NHE-1) (Solute carrier family 9 member 1)	0	1	1	0	2
TBC1D10A	TBC1 domain family member 10A (EBP50-PDX interactor of 64 kDa) (EPI64 protein) (Rab27A-GAP-alpha)	0	1	1	0	2
USP32	Ubiquitin carboxyl-terminal hydrolase 32 (EC 3.4.19.12) (Deubiquitinating enzyme 32) (Renal carcinoma antigen NY-REN-60) (Ubiquitin thioesterase 32) (Ubiquitin-specific-processing protease 32)	0	1	1	0	2
CSNK1G3	Casein kinase I isoform gamma-3 (CKI-gamma 3) (EC 2.7.11.1)	0	1	1	0	2
EHBP1	EH domain-binding protein 1	0	1	1	0	2
SLC7A1	High affinity cationic amino acid transporter 1 (CAT-1) (CAT1) (Ecotropic retroviral leukemia receptor homolog) (Ecotropic retrovirus receptor homolog) (Solute carrier family 7 member 1) (System Y+ basic amino acid transporter)	0	1	1	0	2
STEAP3	Metalloreductase STEAP3 (EC 1.16.1.-) (Dudulin-2) (Six-transmembrane epithelial antigen of prostate 3) (Tumor suppressor-activated pathway protein 6) (hTSAP6) (pHyde) (hpHyde)	0	1	1	0	2
ADCY9	Adenylate cyclase type 9 (EC 4.6.1.1) (ATP pyrophosphate-lyase 9) (Adenylate cyclase type IX) (ACIX) (Adenylyl cyclase 9) (AC9)	0	1	1	0	2
ADD2	Beta-adducin (Erythrocyte adducin subunit beta)	0	1	1	0	2
AKT2	RAC-beta serine/threonine-protein kinase (EC 2.7.11.1) (Protein kinase Akt-2) (Protein kinase B beta) (PKB beta) (RAC-PK-beta)	0	1	1	0	2
ARHGAP21	Rho GTPase-activating protein 21 (Rho GTPase-activating protein 10) (Rho-type GTPase-activating protein 21)	0	1	1	0	2
CCDC88A	Girdin (Akt phosphorylation enhancer) (APE) (Coiled-coil domain-containing protein 88A) (G alpha-interacting vesicle-associated protein) (GIV) (Girders of actin filament) (Hook-related protein 1) (HkRP1)	0	1	1	0	2
FRS2	Fibroblast growth factor receptor substrate 2 (FGFR substrate 2) (FGFR-signaling adaptor SNT) (Suc1-associated neurotrophic factor target 1) (SNT-1)	0	1	1	0	2
MCAM	Cell surface glycoprotein MUC18 (Cell surface glycoprotein P1H12) (Melanoma cell adhesion molecule) (Melanoma-associated antigen A32) (Melanoma-associated antigen MUC18) (S-endo 1 endothelial-associated antigen) (CD antigen CD146)	0	1	1	0	2
MPP1	55 kDa erythrocyte membrane protein (p55) (Membrane protein, palmitoylated 1)	0	1	1	0	2
PSD3	PH and SEC7 domain-containing protein 3 (Epididymis tissue protein Li 20mP) (Exchange factor for ADP-ribosylation factor guanine nucleotide factor 6 D) (Exchange factor for ARF6 D) (Hepatocellular carcinoma-associated antigen 67) (Pleckstrin homology and SEC7 domain-containing protein 3)	0	1	1	0	2
SEMA4C	Semaphorin-4C	0	1	1	0	2
SEMA6A	Semaphorin-6A (Semaphorin VIA) (Sema VIA) (Semaphorin-6A-1) (SEMA6A-1)	0	1	1	0	2
SLC1A3	Excitatory amino acid transporter 1 (Sodium-dependent glutamate/aspartate transporter 1) (GLAST-1) (Solute carrier family 1 member 3)	0	1	1	0	2
SLC26A2	Sulfate transporter (Diastrophic dysplasia protein) (Solute carrier family 26 member 2)	0	1	1	0	2
SPTBN2	Spectrin beta chain, non-erythrocytic 2 (Beta-III spectrin) (Spinocerebellar ataxia 5 protein)	0	1	1	0	2
TAOK3	Serine/threonine-protein kinase TAO3 (EC 2.7.11.1) (Cutaneous T-cell lymphoma-associated antigen HD-CL-09) (CTCL-associated antigen HD-CL-09) (Dendritic cell-derived protein kinase) (JNK/SAPK-inhibitory kinase) (Jun kinase-inhibitory kinase) (Kinase from chicken homolog A) (hKFC-A) (Thousand and one amino acid protein 3)	0	1	1	0	2
TMEM87A	Transmembrane protein 87A	0	1	1	0	2
VANGL2	Vang-like protein 2 (Loop-tail protein 1 homolog) (Strabismus 1) (Van Gogh-like protein 2)	0	1	1	0	2
CDC42BPB	Serine/threonine-protein kinase MRCK beta (EC 2.7.11.1) (CDC42-binding protein kinase beta) (CDC42BP-beta) (DMPK-like beta) (Myotonic dystrophy kinase-related CDC42-binding kinase beta) (MRCK beta) (Myotonic dystrophy protein kinase-like beta)	0	1	1	0	2
CNP	2',3'-cyclic-nucleotide 3'-phosphodiesterase (CNP) (CNPase) (EC 3.1.4.37)	0	1	1	0	2
DAB2IP	Disabled homolog 2-interacting protein (DAB2 interaction protein) (DAB2-interacting protein) (ASK-interacting protein 1) (AIP-1) (DOC-2/DAB-2 interactive protein)	0	1	1	0	2
DCBLD1	Discoidin, CUB and LCCL domain-containing protein 1	0	1	1	0	2
EPHB4	Ephrin type-B receptor 4 (EC 2.7.10.1) (Hepatoma transmembrane kinase) (Tyrosine-protein kinase TYRO11)	0	1	1	0	2
ITCH	E3 ubiquitin-protein ligase Itchy homolog (Itch) (EC 2.3.2.26) (Atrophin-1-interacting protein 4) (AIP4) (HECT-type E3 ubiquitin transferase Itchy homolog) (NFE2-associated polypeptide 1) (NAPP1)	0	1	1	0	2
PHLDB2	Pleckstrin homology-like domain family B member 2 (Protein LL5-beta)	0	1	1	0	2
RAB11B	Ras-related protein Rab-11B (GTP-binding protein YPT3)	0	1	1	0	2
SLC12A6	Solute carrier family 12 member 6 (Electroneutral potassium-chloride cotransporter 3) (K-Cl cotransporter 3)	0	1	1	0	2
TRIO	Triple functional domain protein (EC 2.7.11.1) (PTPRF-interacting protein)	0	1	1	0	2
ADCY6	Adenylate cyclase type 6 (EC 4.6.1.1) (ATP pyrophosphate-lyase 6) (Adenylate cyclase type VI) (Adenylyl cyclase 6) (Ca(2+)-inhibitable adenylyl cyclase)	0	1	1	0	2
ADD1	Alpha-adducin (Erythrocyte adducin subunit alpha)	0	1	1	0	2
ANKRD26	Ankyrin repeat domain-containing protein 26	0	1	1	0	2
C1orf172	Keratinocyte Differentiation Factor 1	0	1	1	0	2
CASK	Peripheral plasma membrane protein CASK (hCASK) (EC 2.7.11.1) (Calcium/calmodulin-dependent serine protein kinase) (Protein lin-2 homolog)	0	1	1	0	2
CDK14	Cyclin-dependent kinase 14 (EC 2.7.11.22) (Cell division protein kinase 14) (Serine/threonine-protein kinase PFTAIRE-1) (hPFTAIRE1)	0	1	1	0	2
EPHB2	Ephrin type-B receptor 2 (EC 2.7.10.1) (Developmentally-regulated Eph-related tyrosine kinase) (ELK-related tyrosine kinase) (EPH tyrosine kinase 3) (EPH-like kinase 5) (EK5) (hEK5) (Renal carcinoma antigen NY-REN-47) (Tyrosine-protein kinase TYRO5) (Tyrosine-protein kinase receptor EPH-3) [Cleaved into: EphB2/CTF1; EphB2/CTF2]	0	1	1	0	2
FNBP1	Formin-binding protein 1 (Formin-binding protein 17) (hFBP17)	0	1	1	0	2
ITGA5	Integrin alpha-5 (CD49 antigen-like family member E) (Fibronectin receptor subunit alpha) (Integrin alpha-F) (VLA-5) (CD antigen CD49e) [Cleaved into: Integrin alpha-5 heavy chain; Integrin alpha-5 light chain]	0	1	1	0	2
KIAA0195	Transmembrane Protein 94	0	1	1	0	2
KIAA0319L	Dyslexia-associated protein KIAA0319-like protein (Adeno-associated virus receptor) (AAVR)	0	1	1	0	2
MTMR12	Myotubularin-related protein 12 (Inactive phosphatidylinositol 3-phosphatase 12) (Phosphatidylinositol 3 phosphate 3-phosphatase adapter subunit) (3-PAP) (3-phosphatase adapter protein)	0	1	1	0	2
PALM2	Paralemmin-2	0	1	1	0	2
PLEKHA7	Pleckstrin homology domain-containing family A member 7 (PH domain-containing family A member 7)	0	1	1	0	2
RAB34	Ras-related protein Rab-34 (Ras-related protein Rab-39) (Ras-related protein Rah)	0	1	1	0	2
RAB3B	Ras-related protein Rab-3B	0	1	1	0	2
SLC38A2	Sodium-coupled neutral amino acid transporter 2 (Amino acid transporter A2) (Protein 40-9-1) (Solute carrier family 38 member 2) (System A amino acid transporter 2) (System A transporter 1) (System N amino acid transporter 2)	0	1	1	0	2
TMEM97	Sigma intracellular receptor 2 (Sigma-2 receptor) (Sigma2 receptor) (Meningioma-associated protein 30) (Transmembrane protein 97)	0	1	1	0	2
ZC3HAV1	Zinc finger CCCH-type antiviral protein 1 (ADP-ribosyltransferase diphtheria toxin-like 13) (ARTD13) (Inactive Poly [ADP-ribose] polymerase 13) (PARP13) (Zinc finger CCCH domain-containing protein 2) (Zinc finger antiviral protein) (ZAP)	0	1	1	0	2
DGKD	Diacylglycerol kinase delta (DAG kinase delta) (EC 2.7.1.107) (130 kDa diacylglycerol kinase) (Diglyceride kinase delta) (DGK-delta)	0	1	1	0	2
FNBP1L	Formin-binding protein 1-like (Transducer of Cdc42-dependent actin assembly protein 1) (Toca-1)	0	1	1	0	2
IQGAP2	Ras GTPase-activating-like protein IQGAP2	0	1	1	0	2
KIAA0754	Uncharacterized protein KIAA0754	0	1	1	0	2
MICAL3	[F-actin]-monooxygenase MICAL3 (EC 1.14.13.225) (Molecule interacting with CasL protein 3) (MICAL-3)	0	1	1	0	2
PLCB4	1-phosphatidylinositol 4,5-bisphosphate phosphodiesterase beta-4 (EC 3.1.4.11) (Phosphoinositide phospholipase C-beta-4) (Phospholipase C-beta-4) (PLC-beta-4)	0	1	1	0	2
SLC30A4	Zinc transporter 4 (ZnT-4) (Solute carrier family 30 member 4)	0	1	1	0	2
STX5	Syntaxin-5	0	1	1	0	2
KALRN	Kalirin (EC 2.7.11.1) (Huntingtin-associated protein-interacting protein) (Protein Duo) (Serine/threonine-protein kinase with Dbl- and pleckstrin homology domain)	0	1	1	0	2
PLEKHO2	Pleckstrin homology domain-containing family O member 2 (PH domain-containing family O member 2) (Pleckstrin homology domain-containing family Q member 1) (PH domain-containing family Q member 1)	0	1	1	0	2
PTPN1	Tyrosine-protein phosphatase non-receptor type 1 (EC 3.1.3.48) (Protein-tyrosine phosphatase 1B) (PTP-1B)	0	1	1	0	2
TRIM13	E3 ubiquitin-protein ligase TRIM13 (EC 2.3.2.27) (B-cell chronic lymphocytic leukemia tumor suppressor Leu5) (Leukemia-associated protein 5) (Putative tumor suppressor RFP2) (RING finger protein 77) (RING-type E3 ubiquitin transferase TRIM13) (Ret finger protein 2) (Tripartite motif-containing protein 13)	0	1	1	0	2
FLOT2	Flotillin-2 (Epidermal surface antigen) (ESA) (Membrane component chromosome 17 surface marker 1)	1	0	1	0	2
STX7	Syntaxin-7	1	0	1	0	2
SCRIB	Protein scribble homolog (Scribble) (hScrib) (Protein LAP4)	1	0	1	0	2
VAT1	Synaptic vesicle membrane protein VAT-1 homolog (EC 1.-.-.-)	1	0	1	0	2
CDC42	Cell division control protein 42 homolog (EC 3.6.5.2) (G25K GTP-binding protein)	1	0	1	0	2
DSC2	Desmocollin-2 (Cadherin family member 2) (Desmocollin-3) (Desmosomal glycoprotein II) (Desmosomal glycoprotein III)	1	0	1	0	2
DSG2	Desmoglein-2 (Cadherin family member 5) (HDGC)	1	0	1	0	2
HMOX2	Heme oxygenase 2 (HO-2) (EC 1.14.14.18)	1	0	1	0	2
PIK3R1	Phosphatidylinositol 3-kinase regulatory subunit alpha (PI3-kinase regulatory subunit alpha) (PI3K regulatory subunit alpha) (PtdIns-3-kinase regulatory subunit alpha) (Phosphatidylinositol 3-kinase 85 kDa regulatory subunit alpha) (PI3-kinase subunit p85-alpha) (PtdIns-3-kinase regulatory subunit p85-alpha)	1	0	1	0	2
FLOT1	Flotillin-1	1	0	1	0	2
JAM3	Junctional adhesion molecule C (JAM-C) (JAM-2) (Junctional adhesion molecule 3) (JAM-3) [Cleaved into: Soluble form of JAM-C (sJAM-C)]	1	0	1	0	2
LZTR1	Leucine-zipper-like transcriptional regulator 1 (LZTR-1)	1	0	1	0	2
RABL3	Rab-like protein 3	1	0	1	0	2
WDR20	WD repeat-containing protein 20 (Protein DMR)	1	0	1	0	2
NOTCH2	Neurogenic locus notch homolog protein 2 (Notch 2) (hN2) [Cleaved into: Notch 2 extracellular truncation (N2ECD); Notch 2 intracellular domain (N2ICD)]	1	0	1	0	2
LPHN2	Adhesion G Protein-Coupled Receptor L2	1	0	1	0	2
SYTL4	Synaptotagmin-like protein 4 (Exophilin-2) (Granuphilin)	1	0	1	0	2
ACSL4	Long-chain-fatty-acid--CoA ligase 4 (EC 6.2.1.3) (Arachidonate--CoA ligase) (EC 6.2.1.15) (Long-chain acyl-CoA synthetase 4) (LACS 4)	1	0	1	0	2
ATP7A	Copper-transporting ATPase 1 (EC 7.2.2.8) (Copper pump 1) (Menkes disease-associated protein)	1	0	1	0	2
CLCN7	H(+)/Cl(-) exchange transporter 7 (Chloride channel 7 alpha subunit) (Chloride channel protein 7) (ClC-7)	1	0	1	0	2
EFNB3	Ephrin-B3 (EPH-related receptor transmembrane ligand ELK-L3) (EPH-related receptor tyrosine kinase ligand 8) (LERK-8)	1	0	1	0	2
EPHA3	Ephrin type-A receptor 3 (EC 2.7.10.1) (EPH-like kinase 4) (EK4) (hEK4) (HEK) (Human embryo kinase) (Tyrosine-protein kinase TYRO4) (Tyrosine-protein kinase receptor ETK1) (Eph-like tyrosine kinase 1)	1	0	1	0	2
EPN2	Epsin-2 (EPS-15-interacting protein 2)	1	0	1	0	2
NCAM1	Neural cell adhesion molecule 1 (N-CAM-1) (NCAM-1) (CD antigen CD56)	1	0	1	0	2
ROBO1	Roundabout homolog 1 (Deleted in U twenty twenty) (H-Robo-1)	1	0	1	0	2
INSR	Insulin receptor (IR) (EC 2.7.10.1) (CD antigen CD220) [Cleaved into: Insulin receptor subunit alpha; Insulin receptor subunit beta]	1	0	1	0	2
IRS4	Insulin receptor substrate 4 (IRS-4) (160 kDa phosphotyrosine protein) (py160) (Phosphoprotein of 160 kDa) (pp160)	1	0	1	0	2
LRRC1	Leucine-rich repeat-containing protein 1 (LANO adapter protein) (LAP and no PDZ protein)	1	0	1	0	2
MPP6	MAGUK p55 subfamily member 6 (Veli-associated MAGUK 1) (VAM-1)	1	0	1	0	2
PCDH9	Protocadherin-9	1	0	1	0	2
PIGU	Phosphatidylinositol glycan anchor biosynthesis class U protein (Cell division cycle protein 91-like 1) (Protein CDC91-like 1) (GPI transamidase component PIG-U)	1	0	1	0	2
PLCH1	1-phosphatidylinositol 4,5-bisphosphate phosphodiesterase eta-1 (EC 3.1.4.11) (Phosphoinositide phospholipase C-eta-1) (Phospholipase C-eta-1) (PLC-eta-1) (Phospholipase C-like protein 3) (PLC-L3)	1	0	1	0	2
TIAM1	T-lymphoma invasion and metastasis-inducing protein 1 (TIAM-1)	1	0	1	0	2
WDR11	WD repeat-containing protein 11 (Bromodomain and WD repeat-containing protein 2) (WD repeat-containing protein 15)	1	0	1	0	2
WDR6	WD repeat-containing protein 6	1	0	1	0	2
ABCD3	ATP-binding cassette sub-family D member 3 (70 kDa peroxisomal membrane protein) (PMP70)	1	0	1	0	2
ACSL3	Long-chain-fatty-acid--CoA ligase 3 (EC 6.2.1.3) (Arachidonate--CoA ligase) (EC 6.2.1.15) (Long-chain acyl-CoA synthetase 3) (LACS 3)	1	0	1	0	2
DPM1	Dolichol-phosphate mannosyltransferase subunit 1 (EC 2.4.1.83) (Dolichol-phosphate mannose synthase subunit 1) (DPM synthase subunit 1) (Dolichyl-phosphate beta-D-mannosyltransferase subunit 1) (Mannose-P-dolichol synthase subunit 1) (MPD synthase subunit 1)	1	0	1	0	2
PHB2	Prohibitin-2 (B-cell receptor-associated protein BAP37) (D-prohibitin) (Repressor of estrogen receptor activity)	1	0	1	0	2
RASA2	Ras GTPase-activating protein 2 (GTPase-activating protein 1m) (GAP1m)	1	0	1	0	2
STIM1	Stromal interaction molecule 1	1	0	1	0	2
VMP1	Vacuole membrane protein 1 (Transmembrane protein 49)	1	0	1	0	2
XPR1	Xenotropic and polytropic retrovirus receptor 1 (Protein SYG1 homolog) (Xenotropic and polytropic murine leukemia virus receptor X3) (X-receptor)	1	0	1	0	2
INF2	Inverted formin-2 (HBEBP2-binding protein C)	1	0	1	0	2
LBR	Delta(14)-sterol reductase LBR (Delta-14-SR) (EC 1.3.1.70) (3-beta-hydroxysterol Delta (14)-reductase) (C-14 sterol reductase) (C14SR) (Integral nuclear envelope inner membrane protein) (LMN2R) (Lamin-B receptor) (Sterol C14-reductase)	1	0	1	0	2
LRP6	Low-density lipoprotein receptor-related protein 6 (LRP-6)	1	0	1	0	2
RER1	Protein RER1	1	0	1	0	2
RALA	Ras-related protein Ral-A (EC 3.6.5.2)	1	1	0	0	2
CHMP6	Charged multivesicular body protein 6 (Chromatin-modifying protein 6) (Vacuolar protein sorting-associated protein 20) (Vps20) (hVps20)	1	1	0	0	2
PTPRJ	Receptor-type tyrosine-protein phosphatase eta (Protein-tyrosine phosphatase eta) (R-PTP-eta) (EC 3.1.3.48) (Density-enhanced phosphatase 1) (DEP-1) (HPTP eta) (Protein-tyrosine phosphatase receptor type J) (R-PTP-J) (CD antigen CD148)	1	1	0	0	2
RAB6A	Ras-related protein Rab-6A (Rab-6)	1	1	0	0	2
ADAM9	Disintegrin and metalloproteinase domain-containing protein 9 (ADAM 9) (EC 3.4.24.-) (Cellular disintegrin-related protein) (Meltrin-gamma) (Metalloprotease/disintegrin/cysteine-rich protein 9) (Myeloma cell metalloproteinase)	1	1	0	0	2
STX3	Syntaxin-3	1	1	0	0	2
UACA	Uveal autoantigen with coiled-coil domains and ankyrin repeats	1	1	0	0	2
GOSR1	Golgi SNAP receptor complex member 1 (28 kDa Golgi SNARE protein) (28 kDa cis-Golgi SNARE p28) (GOS-28)	1	1	0	0	2
LMAN1	Protein ERGIC-53 (ER-Golgi intermediate compartment 53 kDa protein) (Gp58) (Intracellular mannose-specific lectin MR60) (Lectin mannose-binding 1)	1	1	0	0	2
ARF6	ADP-ribosylation factor 6	1	1	0	0	2
PREB	Prolactin regulatory element-binding protein (Mammalian guanine nucleotide exchange factor mSec12)	1	1	0	0	2
MAP4K3	Mitogen-activated protein kinase kinase kinase kinase 3 (EC 2.7.11.1) (Germinal center kinase-related protein kinase) (GLK) (MAPK/ERK kinase kinase kinase 3) (MEK kinase kinase 3) (MEKKK 3)	1	1	0	0	2
GNA13	Guanine nucleotide-binding protein subunit alpha-13 (G alpha-13) (G-protein subunit alpha-13)	1	1	0	0	2
ROR1	Inactive tyrosine-protein kinase transmembrane receptor ROR1 (Neurotrophic tyrosine kinase, receptor-related 1)	1	1	0	0	2
PVRL3	Nectin Cell Adhesion Molecule 3	1	1	0	0	2
GOSR2	Golgi SNAP receptor complex member 2 (27 kDa Golgi SNARE protein) (Membrin)	1	1	0	0	2
RASSF8	Ras association domain-containing protein 8 (Carcinoma-associated protein HOJ-1)	1	1	0	0	2
APLP2	Amyloid-like protein 2 (APLP-2) (APPH) (Amyloid protein homolog) (CDEI box-binding protein) (CDEBP)	1	1	0	0	2
MAGI1	Membrane-associated guanylate kinase, WW and PDZ domain-containing protein 1 (Atrophin-1-interacting protein 3) (AIP-3) (BAI1-associated protein 1) (BAP-1) (Membrane-associated guanylate kinase inverted 1) (MAGI-1) (Trinucleotide repeat-containing gene 19 protein) (WW domain-containing protein 3) (WWP3)	0	0	0	1	1
TLN1	Talin-1	0	0	0	1	1
SEPT8	Septin 8	0	0	0	1	1
DEPTOR	DEP domain-containing mTOR-interacting protein (DEP domain-containing protein 6)	0	0	0	1	1
EHD2	EH domain-containing protein 2 (PAST homolog 2)	0	0	0	1	1
SDC1	Syndecan-1 (SYND1) (CD antigen CD138)	0	0	0	1	1
HN1L	#N/A	0	0	0	1	1
SH3GL1	Endophilin-A2 (EEN fusion partner of MLL) (Endophilin-2) (Extra eleven-nineteen leukemia fusion gene protein) (EEN) (SH3 domain protein 2B) (SH3 domain-containing GRB2-like protein 1)	0	0	0	1	1
TFG	Protein TFG (TRK-fused gene protein)	0	0	0	1	1
ANO1	Anoctamin-1 (Discovered on gastrointestinal stromal tumors protein 1) (Oral cancer overexpressed protein 2) (Transmembrane protein 16A) (Tumor-amplified and overexpressed sequence 2)	0	0	0	1	1
AP3S1	AP-3 complex subunit sigma-1 (AP-3 complex subunit sigma-3A) (Adaptor-related protein complex 3 subunit sigma-1) (Clathrin-associated/assembly/adaptor protein, small 3) (Sigma-3A-adaptin) (Sigma3A-adaptin) (Sigma-adaptin 3a)	0	0	0	1	1
CASP3	Caspase-3 (CASP-3) (EC 3.4.22.56) (Apopain) (Cysteine protease CPP32) (CPP-32) (Protein Yama) (SREBP cleavage activity 1) (SCA-1) [Cleaved into: Caspase-3 subunit p17; Caspase-3 subunit p12]	0	0	0	1	1
EIF2A	Eukaryotic translation initiation factor 2A (eIF-2A) (65 kDa eukaryotic translation initiation factor 2A) [Cleaved into: Eukaryotic translation initiation factor 2A, N-terminally processed]	0	0	0	1	1
ERBIN	Erbin (Densin-180-like protein) (Erbb2-interacting protein) (Protein LAP2)	0	0	0	1	1
IMMT	MICOS complex subunit MIC60 (Cell proliferation-inducing gene 4/52 protein) (Mitochondrial inner membrane protein) (Mitofilin) (p87/89)	0	0	0	1	1
RAPH1	Ras-associated and pleckstrin homology domains-containing protein 1 (RAPH1) (Amyotrophic lateral sclerosis 2 chromosomal region candidate gene 18 protein) (Amyotrophic lateral sclerosis 2 chromosomal region candidate gene 9 protein) (Lamellipodin) (Proline-rich EVH1 ligand 2) (PREL-2) (Protein RMO1)	0	0	0	1	1
SPRED	#N/A	0	0	0	1	1
SQSTM1	Sequestosome-1 (EBI3-associated protein of 60 kDa) (EBIAP) (p60) (Phosphotyrosine-independent ligand for the Lck SH2 domain of 62 kDa) (Ubiquitin-binding protein p62)	0	0	0	1	1
STK38	Serine/threonine-protein kinase 38 (EC 2.7.11.1) (NDR1 protein kinase) (Nuclear Dbf2-related kinase 1)	0	0	0	1	1
TECPR1	Tectonin beta-propeller repeat-containing protein 1	0	0	0	1	1
CPD	Carboxypeptidase D (EC 3.4.17.22) (Metallocarboxypeptidase D) (gp180)	0	0	1	0	1
LRBA	Lipopolysaccharide-responsive and beige-like anchor protein (Beige-like protein) (CDC4-like protein)	0	0	1	0	1
ROCK1	Rho-associated protein kinase 1 (EC 2.7.11.1) (Renal carcinoma antigen NY-REN-35) (Rho-associated, coiled-coil-containing protein kinase 1) (Rho-associated, coiled-coil-containing protein kinase I) (ROCK-I) (p160 ROCK-1) (p160ROCK)	0	0	1	0	1
FARP1	FERM, ARHGEF and pleckstrin domain-containing protein 1 (Chondrocyte-derived ezrin-like protein) (FERM, RhoGEF and pleckstrin domain-containing protein 1) (Pleckstrin homology domain-containing family C member 2) (PH domain-containing family C member 2)	0	0	1	0	1
LNPEP	Leucyl-cystinyl aminopeptidase (Cystinyl aminopeptidase) (EC 3.4.11.3) (Insulin-regulated membrane aminopeptidase) (Insulin-responsive aminopeptidase) (IRAP) (Oxytocinase) (OTase) (Placental leucine aminopeptidase) (P-LAP) [Cleaved into: Leucyl-cystinyl aminopeptidase, pregnancy serum form]	0	0	1	0	1
OSBPL8	Oxysterol-binding protein-related protein 8 (ORP-8) (OSBP-related protein 8)	0	0	1	0	1
PTPRF	Receptor-type tyrosine-protein phosphatase F (EC 3.1.3.48) (Leukocyte common antigen related) (LAR)	0	0	1	0	1
SLC1A4	Neutral amino acid transporter A (Alanine/serine/cysteine/threonine transporter 1) (ASCT-1) (SATT) (Solute carrier family 1 member 4)	0	0	1	0	1
SEPT9	Septin 9	0	0	1	0	1
ADD3	Gamma-adducin (Adducin-like protein 70)	0	0	1	0	1
CDC42EP4	Cdc42 effector protein 4 (Binder of Rho GTPases 4)	0	0	1	0	1
CTNNB1	Catenin beta-1 (Beta-catenin)	0	0	1	0	1
FLVCR1	Feline leukemia virus subgroup C receptor-related protein 1 (Feline leukemia virus subgroup C receptor) (hFLVCR)	0	0	1	0	1
IGF2R	Cation-independent mannose-6-phosphate receptor (CI Man-6-P receptor) (CI-MPR) (M6PR) (300 kDa mannose 6-phosphate receptor) (MPR 300) (Insulin-like growth factor 2 receptor) (Insulin-like growth factor II receptor) (IGF-II receptor) (M6P/IGF2 receptor) (M6P/IGF2R) (CD antigen CD222)	0	0	1	0	1
PALM	Paralemmin-1 (Paralemmin)	0	0	1	0	1
PLXNA1	Plexin-A1 (Semaphorin receptor NOV)	0	0	1	0	1
PPP1R9A	Neurabin-1 (Neurabin-I) (Neural tissue-specific F-actin-binding protein I) (Protein phosphatase 1 regulatory subunit 9A)	0	0	1	0	1
SLC19A1	Reduced folate transporter (FOLT) (Intestinal folate carrier 1) (IFC-1) (Placental folate transporter) (Reduced folate carrier protein) (RFC) (hRFC) (Reduced folate transporter 1) (RFT-1) (Solute carrier family 19 member 1) (hSLC19A1)	0	0	1	0	1
SLC39A14	Metal cation symporter ZIP14 (LIV-1 subfamily of ZIP zinc transporter 4) (LZT-Hs4) (Solute carrier family 39 member 14) (Zrt- and Irt-like protein 14) (ZIP-14)	0	0	1	0	1
SLC7A2	Cationic amino acid transporter 2 (CAT-2) (CAT2) (Low affinity cationic amino acid transporter 2) (Solute carrier family 7 member 2)	0	0	1	0	1
AKAP12	A-kinase anchor protein 12 (AKAP-12) (A-kinase anchor protein 250 kDa) (AKAP 250) (Gravin) (Myasthenia gravis autoantigen)	0	0	1	0	1
ALCAM	CD166 antigen (Activated leukocyte cell adhesion molecule) (CD antigen CD166)	0	0	1	0	1
ARVCF	Armadillo repeat protein deleted in velo-cardio-facial syndrome	0	0	1	0	1
CDK5	Cyclin-dependent-like kinase 5 (EC 2.7.11.1) (Cell division protein kinase 5) (Serine/threonine-protein kinase PSSALRE) (Tau protein kinase II catalytic subunit) (TPKII catalytic subunit)	0	0	1	0	1
CYFIP1	Cytoplasmic FMR1-interacting protein 1 (Specifically Rac1-associated protein 1) (Sra-1) (p140sra-1)	0	0	1	0	1
DNM2	Dynamin-2 (EC 3.6.5.5)	0	0	1	0	1
EXOC7	Exocyst complex component 7 (Exocyst complex component Exo70)	0	0	1	0	1
FAM126A	Hyccin (Down-regulated by CTNNB1 protein A) (Protein FAM126A)	0	0	1	0	1
FAM91A1	Protein FAM91A1	0	0	1	0	1
IDI1	Isopentenyl-diphosphate Delta-isomerase 1 (EC 5.3.3.2) (Isopentenyl pyrophosphate isomerase 1) (IPP isomerase 1) (IPPI1)	0	0	1	0	1
JUP	Junction plakoglobin (Catenin gamma) (Desmoplakin III) (Desmoplakin-3)	0	0	1	0	1
KIAA0528	C2 Calcium Dependent Domain Containing 5	0	0	1	0	1
MARCKSL1	MARCKS-related protein (MARCKS-like protein 1) (Macrophage myristoylated alanine-rich C kinase substrate) (Mac-MARCKS) (MacMARCKS)	0	0	1	0	1
MCM2	DNA replication licensing factor MCM2 (EC 3.6.4.12) (Minichromosome maintenance protein 2 homolog) (Nuclear protein BM28)	0	0	1	0	1
MET	Hepatocyte growth factor receptor (HGF receptor) (EC 2.7.10.1) (HGF/SF receptor) (Proto-oncogene c-Met) (Scatter factor receptor) (SF receptor) (Tyrosine-protein kinase Met)	0	0	1	0	1
NAPA	Alpha-soluble NSF attachment protein (SNAP-alpha) (N-ethylmaleimide-sensitive factor attachment protein alpha)	0	0	1	0	1
NCKAP1	Nck-associated protein 1 (NAP 1) (Membrane-associated protein HEM-2) (p125Nap1)	0	0	1	0	1
NDUFS1	NADH-ubiquinone oxidoreductase 75 kDa subunit, mitochondrial (EC 7.1.1.2) (Complex I-75kD) (CI-75kD)	0	0	1	0	1
PLD1	Phospholipase D1 (PLD 1) (hPLD1) (EC 3.1.4.4) (Choline phosphatase 1) (Phosphatidylcholine-hydrolyzing phospholipase D1)	0	0	1	0	1
PTRF	CAVIN1, Caveolae Associated Protein 1	0	0	1	0	1
SNAP47	Synaptosomal-associated protein 47 (SNAP-47) (Epididymis luminal protein 170) (Synaptosomal-associated 47 kDa protein)	0	0	1	0	1
SRGAP2	SLIT-ROBO Rho GTPase-activating protein 2 (srGAP2) (Formin-binding protein 2) (Rho GTPase-activating protein 34)	0	0	1	0	1
TBC1D10B	TBC1 domain family member 10B (Rab27A-GAP-beta)	0	0	1	0	1
VAMP8	Vesicle-associated membrane protein 8 (VAMP-8) (Endobrevin) (EDB)	0	0	1	0	1
ADCY3	Adenylate cyclase type 3 (EC 4.6.1.1) (ATP pyrophosphate-lyase 3) (Adenylate cyclase type III) (AC-III) (Adenylate cyclase, olfactive type) (Adenylyl cyclase 3) (AC3)	0	0	1	0	1
AGAP1	Arf-GAP with GTPase, ANK repeat and PH domain-containing protein 1 (AGAP-1) (Centaurin-gamma-2) (Cnt-g2) (GTP-binding and GTPase-activating protein 1) (GGAP1)	0	0	1	0	1
AGPAT9	Glycerol-3-Phosphate Acyltransferase 3	0	0	1	0	1
AMIGO2	Amphoterin-induced protein 2 (AMIGO-2) (Alivin-1) (Differentially expressed in gastric adenocarcinomas) (DEGA)	0	0	1	0	1
ANKS6	Ankyrin repeat and SAM domain-containing protein 6 (Ankyrin repeat domain-containing protein 14) (SamCystin) (Sterile alpha motif domain-containing protein 6) (SAM domain-containing protein 6)	0	0	1	0	1
ARHGAP1	Rho GTPase-activating protein 1 (CDC42 GTPase-activating protein) (GTPase-activating protein rhoGAP) (Rho-related small GTPase protein activator) (Rho-type GTPase-activating protein 1) (p50-RhoGAP)	0	0	1	0	1
ARL6IP5	PRA1 family protein 3 (ADP-ribosylation factor-like protein 6-interacting protein 5) (ARL-6-interacting protein 5) (Aip-5) (Cytoskeleton-related vitamin A-responsive protein) (Dermal papilla-derived protein 11) (GTRAP3-18) (Glutamate transporter EAAC1-interacting protein) (JM5) (Prenylated Rab acceptor protein 2) (Protein JWa) (Putative MAPK-activating protein PM27)	0	0	1	0	1
ATP2B4	Plasma membrane calcium-transporting ATPase 4 (PMCA4) (EC 7.2.2.10) (Matrix-remodeling-associated protein 1) (Plasma membrane calcium ATPase isoform 4) (Plasma membrane calcium pump isoform 4)	0	0	1	0	1
C1orf21	Uncharacterized protein C1orf21 (Cell proliferation-inducing gene 13 protein)	0	0	1	0	1
C2CD4C	C2 calcium-dependent domain-containing protein 4C (Nuclear-localized factor 3) (Protein FAM148C)	0	0	1	0	1
CAV1	Caveolin-1	0	0	1	0	1
CERS2	Ceramide synthase 2 (CerS2) (EC 2.3.1.-) (LAG1 longevity assurance homolog 2) (SP260) (Sphingosine N-acyltransferase CERS2) (EC 2.3.1.24) (Tumor metastasis-suppressor gene 1 protein)	0	0	1	0	1
CSE1L	Exportin-2 (Exp2) (Cellular apoptosis susceptibility protein) (Chromosome segregation 1-like protein) (Importin-alpha re-exporter)	0	0	1	0	1
CSPG4	Chondroitin sulfate proteoglycan 4 (Chondroitin sulfate proteoglycan NG2) (Melanoma chondroitin sulfate proteoglycan) (Melanoma-associated chondroitin sulfate proteoglycan)	0	0	1	0	1
CYFIP2	Cytoplasmic FMR1-interacting protein 2 (p53-inducible protein 121)	0	0	1	0	1
EPHA7	Ephrin type-A receptor 7 (EC 2.7.10.1) (EPH homology kinase 3) (EHK-3) (EPH-like kinase 11) (EK11) (hEK11)	0	0	1	0	1
EPS8	Epidermal growth factor receptor kinase substrate 8	0	0	1	0	1
ERBB2	Receptor tyrosine-protein kinase erbB-2 (EC 2.7.10.1) (Metastatic lymph node gene 19 protein) (MLN 19) (Proto-oncogene Neu) (Proto-oncogene c-ErbB-2) (Tyrosine kinase-type cell surface receptor HER2) (p185erbB2) (CD antigen CD340)	0	0	1	0	1
FAM171A2	Protein FAM171A2	0	0	1	0	1
FIBP	Acidic fibroblast growth factor intracellular-binding protein (aFGF intracellular-binding protein) (FGF-1 intracellular-binding protein)	0	0	1	0	1
HEATR2	Dynein Axonemal Assembly Factor 5	0	0	1	0	1
ITGA3	Integrin alpha-3 (CD49 antigen-like family member C) (FRP-2) (Galactoprotein B3) (GAPB3) (VLA-3 subunit alpha) (CD antigen CD49c) [Cleaved into: Integrin alpha-3 heavy chain; Integrin alpha-3 light chain]	0	0	1	0	1
KIAA1522	Uncharacterized protein KIAA1522	0	0	1	0	1
KIAA1549	UPF0606 protein KIAA1549	0	0	1	0	1
KIDINS220	Kinase D-interacting substrate of 220 kDa (Ankyrin repeat-rich membrane-spanning protein)	0	0	1	0	1
LRP8	Low-density lipoprotein receptor-related protein 8 (LRP-8) (Apolipoprotein E receptor 2)	0	0	1	0	1
MARVELD2	MARVEL domain-containing protein 2 (Tricellulin)	0	0	1	0	1
NISCH	Nischarin (Imidazoline receptor 1) (I-1) (IR1) (Imidazoline receptor antisera-selected protein) (hIRAS) (Imidazoline-1 receptor) (I1R) (Imidazoline-1 receptor candidate protein) (I-1 receptor candidate protein) (I1R candidate protein)	0	0	1	0	1
PAG1	Phosphoprotein associated with glycosphingolipid-enriched microdomains 1 (Csk-binding protein) (Transmembrane adapter protein PAG) (Transmembrane phosphoprotein Cbp)	0	0	1	0	1
PGD	6-phosphogluconate dehydrogenase, decarboxylating (EC 1.1.1.44)	0	0	1	0	1
PHLDB1	Pleckstrin homology-like domain family B member 1 (Protein LL5-alpha)	0	0	1	0	1
PTPN13	Tyrosine-protein phosphatase non-receptor type 13 (EC 3.1.3.48) (Fas-associated protein-tyrosine phosphatase 1) (FAP-1) (PTP-BAS) (Protein-tyrosine phosphatase 1E) (PTP-E1) (hPTPE1) (Protein-tyrosine phosphatase PTPL1)	0	0	1	0	1
PTPRG	Receptor-type tyrosine-protein phosphatase gamma (Protein-tyrosine phosphatase gamma) (R-PTP-gamma) (EC 3.1.3.48)	0	0	1	0	1
SHISA2	Protein shisa-2 homolog (Transmembrane protein 46)	0	0	1	0	1
SLC5A3	Sodium/myo-inositol cotransporter (Na(+)/myo-inositol cotransporter) (Sodium/myo-inositol transporter 1) (SMIT1) (Solute carrier family 5 member 3)	0	0	1	0	1
SLC6A15	Sodium-dependent neutral amino acid transporter B(0)AT2 (Sodium- and chloride-dependent neurotransmitter transporter NTT73) (Sodium-coupled branched-chain amino-acid transporter 1) (Solute carrier family 6 member 15) (Transporter v7-3)	0	0	1	0	1
SLC6A8	Sodium- and chloride-dependent creatine transporter 1 (CT1) (Creatine transporter 1) (Solute carrier family 6 member 8)	0	0	1	0	1
SLC6A9	Sodium- and chloride-dependent glycine transporter 1 (GlyT-1) (GlyT1) (Solute carrier family 6 member 9)	0	0	1	0	1
ZDHHC8	Palmitoyltransferase ZDHHC8 (EC 2.3.1.225) (Zinc finger DHHC domain-containing protein 8) (DHHC-8) (Zinc finger protein 378)	0	0	1	0	1
SEPT2	Septin 2	0	0	1	0	1
SEPT7	Septin 7	0	0	1	0	1
SEPT10	Septin 10	0	0	1	0	1
AHCYL1	S-adenosylhomocysteine hydrolase-like protein 1 (DC-expressed AHCY-like molecule) (IP(3)Rs binding protein released with IP(3)) (IRBIT) (Putative adenosylhomocysteinase 2) (S-adenosyl-L-homocysteine hydrolase 2) (AdoHcyase 2)	0	0	1	0	1
AHCYL2	Adenosylhomocysteinase 3 (AdoHcyase 3) (EC 3.3.1.1) (IP(3)Rs binding protein released with IP(3) 2) (IRBIT2) (Long-IRBIT) (S-adenosyl-L-homocysteine hydrolase 3) (S-adenosylhomocysteine hydrolase-like protein 2)	0	0	1	0	1
APBB2	Amyloid-beta A4 precursor protein-binding family B member 2 (Protein Fe65-like 1)	0	0	1	0	1
ARF4	ADP-ribosylation factor 4	0	0	1	0	1
ARHGDIA	Rho GDP-dissociation inhibitor 1 (Rho GDI 1) (Rho-GDI alpha)	0	0	1	0	1
ATG9A	Autophagy-related protein 9A (APG9-like 1) (mATG9)	0	0	1	0	1
ATP6AP2	Renin receptor (ATPase H(+)-transporting lysosomal accessory protein 2) (ATPase H(+)-transporting lysosomal-interacting protein 2) (ER-localized type I transmembrane adapter) (Embryonic liver differentiation factor 10) (N14F) (Renin/prorenin receptor) (Vacuolar ATP synthase membrane sector-associated protein M8-9) (ATP6M8-9) (V-ATPase M8.9 subunit) [Cleaved into: Renin receptor N-terminal fragmen…	0	0	1	0	1
C11orf2	Cilia And Flagella Associated Protein 32	0	0	1	0	1
CAB39	Calcium-binding protein 39 (MO25alpha) (Protein Mo25)	0	0	1	0	1
DAZAP1	DAZ-associated protein 1 (Deleted in azoospermia-associated protein 1)	0	0	1	0	1
DLG5	Disks large homolog 5 (Discs large protein P-dlg) (Placenta and prostate DLG)	0	0	1	0	1
FAM49B	CYFIP Related Rac1 Interactor B	0	0	1	0	1
FARP2	FERM, ARHGEF and pleckstrin domain-containing protein 2 (FERM domain-including RhoGEF) (FIR) (FERM, RhoGEF and pleckstrin domain-containing protein 2) (Pleckstrin homology domain-containing family C member 3) (PH domain-containing family C member 3)	0	0	1	0	1
FMN2	Formin-2	0	0	1	0	1
IPO5	Importin-5 (Imp5) (Importin subunit beta-3) (Karyopherin beta-3) (Ran-binding protein 5) (RanBP5)	0	0	1	0	1
ITGAV	Integrin alpha-V (Vitronectin receptor) (Vitronectin receptor subunit alpha) (CD antigen CD51) [Cleaved into: Integrin alpha-V heavy chain; Integrin alpha-V light chain]	0	0	1	0	1
LRRC4B	Leucine-rich repeat-containing protein 4B (Netrin-G3 ligand) (NGL-3)	0	0	1	0	1
MBP	Myelin basic protein (MBP) (Myelin A1 protein) (Myelin membrane encephalitogenic protein)	0	0	1	0	1
OTUD7B	OTU domain-containing protein 7B (EC 3.4.19.12) (Cellular zinc finger anti-NF-kappa-B protein) (Cezanne) (Zinc finger A20 domain-containing protein 1) (Zinc finger protein Cezanne)	0	0	1	0	1
PACSIN3	Protein kinase C and casein kinase substrate in neurons protein 3 (SH3 domain-containing protein 6511)	0	0	1	0	1
PKN1	Serine/threonine-protein kinase N1 (EC 2.7.11.13) (Protease-activated kinase 1) (PAK-1) (Protein kinase C-like 1) (Protein kinase C-like PKN) (Protein kinase PKN-alpha) (Protein-kinase C-related kinase 1) (Serine-threonine protein kinase N)	0	0	1	0	1
PTPRA	Receptor-type tyrosine-protein phosphatase alpha (Protein-tyrosine phosphatase alpha) (R-PTP-alpha) (EC 3.1.3.48)	0	0	1	0	1
RALGPS2	Ras-specific guanine nucleotide-releasing factor RalGPS2 (Ral GEF with PH domain and SH3-binding motif 2) (RalA exchange factor RalGPS2)	0	0	1	0	1
RHBDF2	Inactive rhomboid protein 2 (iRhom2) (Rhomboid 5 homolog 2) (Rhomboid family member 2) (Rhomboid veinlet-like protein 5) (Rhomboid veinlet-like protein 6)	0	0	1	0	1
SCAMP3	Secretory carrier-associated membrane protein 3 (Secretory carrier membrane protein 3)	0	0	1	0	1
SHOC2	Leucine-rich repeat protein SHOC-2 (Protein soc-2 homolog) (Protein sur-8 homolog)	0	0	1	0	1
SRM	Spermidine synthase (SPDSY) (EC 2.5.1.16) (Putrescine aminopropyltransferase)	0	0	1	0	1
STXBP2	Syntaxin-binding protein 2 (Protein unc-18 homolog 2) (Unc18-2) (Protein unc-18 homolog B) (Unc-18B)	0	0	1	0	1
TMEM48	NDC1 Transmembrane Nucleoporin	0	0	1	0	1
TNIK	TRAF2 and NCK-interacting protein kinase (EC 2.7.11.1)	0	0	1	0	1
UNC5C	Netrin receptor UNC5C (Protein unc-5 homolog 3) (Protein unc-5 homolog C)	0	0	1	0	1
UPF3B	Regulator of nonsense transcripts 3B (Nonsense mRNA reducing factor 3B) (Up-frameshift suppressor 3 homolog B) (hUpf3B) (Up-frameshift suppressor 3 homolog on chromosome X) (hUpf3p-X)	0	0	1	0	1
ZFYVE16	Zinc finger FYVE domain-containing protein 16 (Endofin) (Endosome-associated FYVE domain protein)	0	0	1	0	1
ADIPOR1	Adiponectin receptor protein 1 (Progestin and adipoQ receptor family member 1) (Progestin and adipoQ receptor family member I)	0	0	1	0	1
ARAP2	Arf-GAP with Rho-GAP domain, ANK repeat and PH domain-containing protein 2 (Centaurin-delta-1) (Cnt-d1) (Protein PARX)	0	0	1	0	1
ARHGAP39	Rho GTPase-activating protein 39	0	0	1	0	1
ATP11C	Phospholipid-transporting ATPase IG (EC 7.6.2.1) (ATPase IQ) (ATPase class VI type 11C) (P4-ATPase flippase complex alpha subunit ATP11C)	0	0	1	0	1
ATP1B1	Sodium/potassium-transporting ATPase subunit beta-1 (Sodium/potassium-dependent ATPase subunit beta-1)	0	0	1	0	1
ATP1B3	Sodium/potassium-transporting ATPase subunit beta-3 (Sodium/potassium-dependent ATPase subunit beta-3) (ATPB-3) (CD antigen CD298)	0	0	1	0	1
ATP5C1	#N/A	0	0	1	0	1
ATP5J2-PTCD1	#N/A	0	0	1	0	1
ATP6AP1	V-type proton ATPase subunit S1 (V-ATPase subunit S1) (Protein XAP-3) (V-ATPase Ac45 subunit) (V-ATPase S1 accessory protein) (Vacuolar proton pump subunit S1)	0	0	1	0	1
BET1L	BET1-like protein (Golgi SNARE with a size of 15 kDa) (GOS-15) (GS15) (Vesicle transport protein GOS15)	0	0	1	0	1
BRK1	Protein BRICK1 (BRK1)	0	0	1	0	1
BTN3A3	Butyrophilin subfamily 3 member A3	0	0	1	0	1
C8orf47	#N/A	0	0	1	0	1
CACHD1	VWFA and cache domain-containing protein 1 (Cache domain-containing protein 1)	0	0	1	0	1
CCDC47	Coiled-coil domain-containing protein 47 (Calumin)	0	0	1	0	1
CDH2	Cadherin-2 (CDw325) (Neural cadherin) (N-cadherin) (CD antigen CD325)	0	0	1	0	1
CEP89	Centrosomal protein of 89 kDa (Cep89) (Centrosomal protein 123) (Cep123) (Coiled-coil domain-containing protein 123)	0	0	1	0	1
CLDND1	Claudin domain-containing protein 1 (Membrane protein GENX-3745)	0	0	1	0	1
CLNS1A	Methylosome subunit pICln (Chloride channel, nucleotide sensitive 1A) (Chloride conductance regulatory protein ICln) (I(Cln)) (Chloride ion current inducer protein) (ClCI) (Reticulocyte pICln)	0	0	1	0	1
DOCK1	Dedicator of cytokinesis protein 1 (180 kDa protein downstream of CRK) (DOCK180)	0	0	1	0	1
DST	Dystonin (230 kDa bullous pemphigoid antigen) (230/240 kDa bullous pemphigoid antigen) (Bullous pemphigoid antigen 1) (BPA) (Bullous pemphigoid antigen) (Dystonia musculorum protein) (Hemidesmosomal plaque protein)	0	0	1	0	1
ECE1	Endothelin-converting enzyme 1 (ECE-1) (EC 3.4.24.71)	0	0	1	0	1
EPB41L3	Band 4.1-like protein 3 (4.1B) (Differentially expressed in adenocarcinoma of the lung protein 1) (DAL-1) (Erythrocyte membrane protein band 4.1-like 3) [Cleaved into: Band 4.1-like protein 3, N-terminally processed]	0	0	1	0	1
EXOC5	Exocyst complex component 5 (Exocyst complex component Sec10) (hSec10)	0	0	1	0	1
FAM134B	#N/A	0	0	1	0	1
FAM171A1	Protein FAM171A1 (Astroprincin) (APCN)	0	0	1	0	1
FAM171B	Protein FAM171B	0	0	1	0	1
FAM92A1	#N/A	0	0	1	0	1
FTSJ1	Putative tRNA (cytidine(32)/guanosine(34)-2'-O)-methyltransferase (EC 2.1.1.205) (2'-O-ribose RNA methyltransferase TRM7 homolog) (Protein ftsJ homolog 1)	0	0	1	0	1
GRID1	Glutamate receptor ionotropic, delta-1 (GluD1) (GluR delta-1 subunit)	0	0	1	0	1
HSPA12A	Heat shock 70 kDa protein 12A	0	0	1	0	1
HSPA5	Endoplasmic reticulum chaperone BiP (EC 3.6.4.10) (78 kDa glucose-regulated protein) (GRP-78) (Binding-immunoglobulin protein) (BiP) (Heat shock protein 70 family protein 5) (HSP70 family protein 5) (Heat shock protein family A member 5) (Immunoglobulin heavy chain-binding protein)	0	0	1	0	1
IARS2	Isoleucine--tRNA ligase, mitochondrial (EC 6.1.1.5) (Isoleucyl-tRNA synthetase) (IleRS)	0	0	1	0	1
IGF1R	Insulin-like growth factor 1 receptor (EC 2.7.10.1) (Insulin-like growth factor I receptor) (IGF-I receptor) (CD antigen CD221) [Cleaved into: Insulin-like growth factor 1 receptor alpha chain; Insulin-like growth factor 1 receptor beta chain]	0	0	1	0	1
IQGAP1	Ras GTPase-activating-like protein IQGAP1 (p195)	0	0	1	0	1
ITGA4	Integrin alpha-4 (CD49 antigen-like family member D) (Integrin alpha-IV) (VLA-4 subunit alpha) (CD antigen CD49d)	0	0	1	0	1
ITGA7	Integrin alpha-7 [Cleaved into: Integrin alpha-7 heavy chain; Integrin alpha-7 light chain; Integrin alpha-7 70 kDa form]	0	0	1	0	1
KCTD12	BTB/POZ domain-containing protein KCTD12 (Pfetin) (Predominantly fetal expressed T1 domain)	0	0	1	0	1
KIAA1274	#N/A	0	0	1	0	1
KIAA1804	#N/A	0	0	1	0	1
LPHN1	#N/A	0	0	1	0	1
LZTS2	Leucine zipper putative tumor suppressor 2 (hLZTS2) (Protein LAPSER1)	0	0	1	0	1
NCS1	Neuronal calcium sensor 1 (NCS-1) (Frequenin homolog) (Frequenin-like protein) (Frequenin-like ubiquitous protein)	0	0	1	0	1
NDUFS2	NADH dehydrogenase [ubiquinone] iron-sulfur protein 2, mitochondrial (EC 7.1.1.2) (Complex I-49kD) (CI-49kD) (NADH-ubiquinone oxidoreductase 49 kDa subunit)	0	0	1	0	1
NDUFV2	NADH dehydrogenase [ubiquinone] flavoprotein 2, mitochondrial (EC 7.1.1.2) (NADH-ubiquinone oxidoreductase 24 kDa subunit)	0	0	1	0	1
OAT	Ornithine aminotransferase, mitochondrial (EC 2.6.1.13) (Ornithine delta-aminotransferase) (Ornithine--oxo-acid aminotransferase) [Cleaved into: Ornithine aminotransferase, hepatic form; Ornithine aminotransferase, renal form]	0	0	1	0	1
ODZ3	#N/A	0	0	1	0	1
OSBPL11	Oxysterol-binding protein-related protein 11 (ORP-11) (OSBP-related protein 11)	0	0	1	0	1
PARD6B	Partitioning defective 6 homolog beta (PAR-6 beta) (PAR-6B)	0	0	1	0	1
PDZD11	PDZ domain-containing protein 11 (ATPase-interacting PDZ protein) (Plasma membrane calcium ATPase-interacting single-PDZ protein) (PMCA-interacting single-PDZ protein)	0	0	1	0	1
PFKP	ATP-dependent 6-phosphofructokinase, platelet type (ATP-PFK) (PFK-P) (EC 2.7.1.11) (6-phosphofructokinase type C) (Phosphofructo-1-kinase isozyme C) (PFK-C) (Phosphohexokinase)	0	0	1	0	1
PHB	Prohibitin	0	0	1	0	1
PIK3R2	Phosphatidylinositol 3-kinase regulatory subunit beta (PI3-kinase regulatory subunit beta) (PI3K regulatory subunit beta) (PtdIns-3-kinase regulatory subunit beta) (Phosphatidylinositol 3-kinase 85 kDa regulatory subunit beta) (PI3-kinase subunit p85-beta) (PtdIns-3-kinase regulatory subunit p85-beta)	0	0	1	0	1
PIK3R3	Phosphatidylinositol 3-kinase regulatory subunit gamma (PI3-kinase regulatory subunit gamma) (PI3K regulatory subunit gamma) (PtdIns-3-kinase regulatory subunit gamma) (Phosphatidylinositol 3-kinase 55 kDa regulatory subunit gamma) (PI3-kinase subunit p55-gamma) (PtdIns-3-kinase regulatory subunit p55-gamma) (p55PIK)	0	0	1	0	1
PLCL2	Inactive phospholipase C-like protein 2 (PLC-L(2)) (PLC-L2) (Phospholipase C-L2) (Phospholipase C-epsilon-2) (PLC-epsilon-2)	0	0	1	0	1
PLXNB2	Plexin-B2 (MM1)	0	0	1	0	1
PRKCI	Protein kinase C iota type (EC 2.7.11.13) (Atypical protein kinase C-lambda/iota) (PRKC-lambda/iota) (aPKC-lambda/iota) (nPKC-iota)	0	0	1	0	1
PRR5	Proline-rich protein 5 (Protein observed with Rictor-1) (Protor-1)	0	0	1	0	1
PSTPIP2	Proline-serine-threonine phosphatase-interacting protein 2 (PEST phosphatase-interacting protein 2)	0	0	1	0	1
RAB5A	Ras-related protein Rab-5A (EC 3.6.5.2)	0	0	1	0	1
RALGAPA1	Ral GTPase-activating protein subunit alpha-1 (GAP-related-interacting partner to E12) (GRIPE) (GTPase-activating Rap/Ran-GAP domain-like 1) (Tuberin-like protein 1) (p240)	0	0	1	0	1
RASA3	Ras GTPase-activating protein 3 (GAP1(IP4BP)) (Ins P4-binding protein)	0	0	1	0	1
RFTN1	Raftlin (Cell migration-inducing gene 2 protein) (Raft-linking protein)	0	0	1	0	1
RHOT2	Mitochondrial Rho GTPase 2 (MIRO-2) (hMiro-2) (EC 3.6.5.-) (Ras homolog gene family member T2)	0	0	1	0	1
ROBO2	Roundabout homolog 2	0	0	1	0	1
ROR2	Tyrosine-protein kinase transmembrane receptor ROR2 (EC 2.7.10.1) (Neurotrophic tyrosine kinase, receptor-related 2)	0	0	1	0	1
SEMA6D	Semaphorin-6D	0	0	1	0	1
SLC22A5	Solute carrier family 22 member 5 (High-affinity sodium-dependent carnitine cotransporter) (Organic cation/carnitine transporter 2)	0	0	1	0	1
SLC25A6	ADP/ATP translocase 3 (ADP,ATP carrier protein 3) (ADP,ATP carrier protein, isoform T2) (ANT 2) (Adenine nucleotide translocator 3) (ANT 3) (Solute carrier family 25 member 6) [Cleaved into: ADP/ATP translocase 3, N-terminally processed]	0	0	1	0	1
SLC30A5	Zinc transporter 5 (ZnT-5) (Solute carrier family 30 member 5) (ZnT-like transporter 1) (hZTL1)	0	0	1	0	1
SLC39A6	Zinc transporter ZIP6 (Estrogen-regulated protein LIV-1) (Solute carrier family 39 member 6) (Zrt- and Irt-like protein 6) (ZIP-6)	0	0	1	0	1
SNAP25	Synaptosomal-associated protein 25 (SNAP-25) (Super protein) (SUP) (Synaptosomal-associated 25 kDa protein)	0	0	1	0	1
SNX9	Sorting nexin-9 (SH3 and PX domain-containing protein 1) (Protein SDP1) (SH3 and PX domain-containing protein 3A)	0	0	1	0	1
SRP9	Signal recognition particle 9 kDa protein (SRP9)	0	0	1	0	1
STEAP2	Metalloreductase STEAP2 (EC 1.16.1.-) (Prostate cancer-associated protein 1) (Protein up-regulated in metastatic prostate cancer) (PUMPCn) (Six-transmembrane epithelial antigen of prostate 2) (SixTransMembrane protein of prostate 1)	0	0	1	0	1
STK11	Serine/threonine-protein kinase STK11 (EC 2.7.11.1) (Liver kinase B1) (LKB1) (hLKB1) (Renal carcinoma antigen NY-REN-19)	0	0	1	0	1
STRADA	STE20-related kinase adapter protein alpha (STRAD alpha) (STE20-related adapter protein) (Serologically defined breast cancer antigen NY-BR-96)	0	0	1	0	1
STXBP1	Syntaxin-binding protein 1 (MUNC18-1) (N-Sec1) (Protein unc-18 homolog 1) (Unc18-1) (Protein unc-18 homolog A) (Unc-18A) (p67)	0	0	1	0	1
TC2N	Tandem C2 domains nuclear protein (Membrane targeting tandem C2 domain-containing protein 1) (Tandem C2 protein in nucleus) (Tac2-N)	0	0	1	0	1
TIMM50	Mitochondrial import inner membrane translocase subunit TIM50	0	0	1	0	1
TOMM22	Mitochondrial import receptor subunit TOM22 homolog (hTom22) (1C9-2) (Translocase of outer membrane 22 kDa subunit homolog)	0	0	1	0	1
TRIOBP	TRIO and F-actin-binding protein (Protein Tara) (Trio-associated repeat on actin)	0	0	1	0	1
TTC7B	Tetratricopeptide repeat protein 7B (TPR repeat protein 7B) (Tetratricopeptide repeat protein 7-like-1) (TPR repeat protein 7-like-1)	0	0	1	0	1
USP31	Ubiquitin carboxyl-terminal hydrolase 31 (EC 3.4.19.12) (Deubiquitinating enzyme 31) (Ubiquitin thioesterase 31) (Ubiquitin-specific-processing protease 31)	0	0	1	0	1
USP46	Ubiquitin carboxyl-terminal hydrolase 46 (EC 3.4.19.12) (Deubiquitinating enzyme 46) (Ubiquitin thioesterase 46) (Ubiquitin-specific-processing protease 46)	0	0	1	0	1
VDAC1	Voltage-dependent anion-selective channel protein 1 (VDAC-1) (hVDAC1) (Outer mitochondrial membrane protein porin 1) (Plasmalemmal porin) (Porin 31HL) (Porin 31HM)	0	0	1	0	1
WWOX	WW domain-containing oxidoreductase (EC 1.1.1.-) (Fragile site FRA16D oxidoreductase) (Short chain dehydrogenase/reductase family 41C member 1)	0	0	1	0	1
SEPT3	#N/A	0	0	1	0	1
ADAM22	Disintegrin and metalloproteinase domain-containing protein 22 (ADAM 22) (Metalloproteinase-disintegrin ADAM22-3) (Metalloproteinase-like, disintegrin-like, and cysteine-rich protein 2)	0	0	1	0	1
AGPAT6	#N/A	0	0	1	0	1
AKT1	RAC-alpha serine/threonine-protein kinase (EC 2.7.11.1) (Protein kinase B) (PKB) (Protein kinase B alpha) (PKB alpha) (Proto-oncogene c-Akt) (RAC-PK-alpha)	0	0	1	0	1
AP1M1	AP-1 complex subunit mu-1 (AP-mu chain family member mu1A) (Adaptor protein complex AP-1 subunit mu-1) (Adaptor-related protein complex 1 subunit mu-1) (Clathrin assembly protein complex 1 mu-1 medium chain 1) (Clathrin coat assembly protein AP47) (Clathrin coat-associated protein AP47) (Golgi adaptor HA1/AP1 adaptin mu-1 subunit) (Mu-adaptin 1) (Mu1A-adaptin)	0	0	1	0	1
AP2A1	AP-2 complex subunit alpha-1 (100 kDa coated vesicle protein A) (Adaptor protein complex AP-2 subunit alpha-1) (Adaptor-related protein complex 2 subunit alpha-1) (Alpha-adaptin A) (Alpha1-adaptin) (Clathrin assembly protein complex 2 alpha-A large chain) (Plasma membrane adaptor HA2/AP2 adaptin alpha A subunit)	0	0	1	0	1
ASIC1	Acid-sensing ion channel 1 (ASIC1) (Amiloride-sensitive cation channel 2, neuronal) (Brain sodium channel 2) (BNaC2)	0	0	1	0	1
ATAD1	Outer mitochondrial transmembrane helix translocase (EC 7.4.2.-) (ATPase family AAA domain-containing protein 1) (hATAD1) (Thorase)	0	0	1	0	1
BID	BH3-interacting domain death agonist (p22 BID) (BID) [Cleaved into: BH3-interacting domain death agonist p15 (p15 BID); BH3-interacting domain death agonist p13 (p13 BID); BH3-interacting domain death agonist p11 (p11 BID)]	0	0	1	0	1
BTN3A2	Butyrophilin subfamily 3 member A2	0	0	1	0	1
C11orf67	#N/A	0	0	1	0	1
C7orf59	#N/A	0	0	1	0	1
C8orf42	#N/A	0	0	1	0	1
CABLES1	CDK5 and ABL1 enzyme substrate 1 (Interactor with CDK3 1) (Ik3-1)	0	0	1	0	1
CACNB2	Voltage-dependent L-type calcium channel subunit beta-2 (CAB2) (Calcium channel voltage-dependent subunit beta 2) (Lambert-Eaton myasthenic syndrome antigen B) (MYSB)	0	0	1	0	1
CANX	Calnexin (IP90) (Major histocompatibility complex class I antigen-binding protein p88) (p90)	0	0	1	0	1
CCM2	Cerebral cavernous malformations 2 protein (Malcavernin)	0	0	1	0	1
CDK17	Cyclin-dependent kinase 17 (EC 2.7.11.22) (Cell division protein kinase 17) (PCTAIRE-motif protein kinase 2) (Serine/threonine-protein kinase PCTAIRE-2)	0	0	1	0	1
CNNM4	Metal transporter CNNM4 (Ancient conserved domain-containing protein 4) (Cyclin-M4)	0	0	1	0	1
DAAM1	Disheveled-associated activator of morphogenesis 1	0	0	1	0	1
DENND3	DENN domain-containing protein 3	0	0	1	0	1
DHFR	Dihydrofolate reductase (EC 1.5.1.3)	0	0	1	0	1
DOCK11	Dedicator of cytokinesis protein 11 (Activated Cdc42-associated guanine nucleotide exchange factor) (ACG) (Zizimin-2)	0	0	1	0	1
ELMO2	Engulfment and cell motility protein 2 (Protein ced-12 homolog A) (hCed-12A)	0	0	1	0	1
ELOVL5	Elongation of very long chain fatty acids protein 5 (EC 2.3.1.199) (3-keto acyl-CoA synthase ELOVL5) (ELOVL fatty acid elongase 5) (ELOVL FA elongase 5) (Fatty acid elongase 1) (hELO1) (Very long chain 3-ketoacyl-CoA synthase 5) (Very long chain 3-oxoacyl-CoA synthase 5)	0	0	1	0	1
EPN1	Epsin-1 (EH domain-binding mitotic phosphoprotein) (EPS-15-interacting protein 1)	0	0	1	0	1
FAM125A	#N/A	0	0	1	0	1
GDI2	Rab GDP dissociation inhibitor beta (Rab GDI beta) (Guanosine diphosphate dissociation inhibitor 2) (GDI-2)	0	0	1	0	1
GNAI2	Guanine nucleotide-binding protein G(i) subunit alpha-2 (Adenylate cyclase-inhibiting G alpha protein)	0	0	1	0	1
GNB2L1	#N/A	0	0	1	0	1
GNB5	Guanine nucleotide-binding protein subunit beta-5 (Gbeta5) (Transducin beta chain 5)	0	0	1	0	1
GPRIN3	G protein-regulated inducer of neurite outgrowth 3 (GRIN3)	0	0	1	0	1
ILDR2	Immunoglobulin-like domain-containing receptor 2	0	0	1	0	1
ITGA8	Integrin alpha-8 [Cleaved into: Integrin alpha-8 heavy chain; Integrin alpha-8 light chain]	0	0	1	0	1
ITPA	Inosine triphosphate pyrophosphatase (ITPase) (Inosine triphosphatase) (EC 3.6.1.9) (Non-canonical purine NTP pyrophosphatase) (Non-standard purine NTP pyrophosphatase) (Nucleoside-triphosphate diphosphatase) (Nucleoside-triphosphate pyrophosphatase) (NTPase) (Putative oncogene protein hlc14-06-p)	0	0	1	0	1
KCNB2	Potassium voltage-gated channel subfamily B member 2 (Voltage-gated potassium channel subunit Kv2.2)	0	0	1	0	1
LAMTOR2	Ragulator complex protein LAMTOR2 (Endosomal adaptor protein p14) (Late endosomal/lysosomal Mp1-interacting protein) (Late endosomal/lysosomal adaptor and MAPK and MTOR activator 2) (Mitogen-activated protein-binding protein-interacting protein) (MAPBP-interacting protein) (Roadblock domain-containing protein 3)	0	0	1	0	1
LAMTOR3	Ragulator complex protein LAMTOR3 (Late endosomal/lysosomal adaptor and MAPK and MTOR activator 3) (MEK-binding partner 1) (Mp1) (Mitogen-activated protein kinase kinase 1-interacting protein 1) (Mitogen-activated protein kinase scaffold protein 1)	0	0	1	0	1
LDLRAP1	Low density lipoprotein receptor adapter protein 1 (Autosomal recessive hypercholesterolemia protein)	0	0	1	0	1
LRRC8A	Volume-regulated anion channel subunit LRRC8A (Leucine-rich repeat-containing protein 8A) (Swelling protein 1)	0	0	1	0	1
MAGT1	Magnesium transporter protein 1 (MagT1) (Dolichyl-diphosphooligosaccharide--protein glycosyltransferase subunit MAGT1) (Oligosaccharyl transferase subunit MAGT1) (Implantation-associated protein) (IAP)	0	0	1	0	1
MFAP3	Microfibril-associated glycoprotein 3	0	0	1	0	1
MOSPD2	Motile sperm domain-containing protein 2	0	0	1	0	1
MPRIP	Myosin phosphatase Rho-interacting protein (M-RIP) (Rho-interacting protein 3) (RIP3) (p116Rip)	0	0	1	0	1
MSN	Moesin (Membrane-organizing extension spike protein)	0	0	1	0	1
NDUFS3	NADH dehydrogenase [ubiquinone] iron-sulfur protein 3, mitochondrial (EC 7.1.1.2) (Complex I-30kD) (CI-30kD) (NADH-ubiquinone oxidoreductase 30 kDa subunit)	0	0	1	0	1
NEDD4L	E3 ubiquitin-protein ligase NEDD4-like (EC 2.3.2.26) (HECT-type E3 ubiquitin transferase NED4L) (NEDD4.2) (Nedd4-2)	0	0	1	0	1
NOS1AP	Carboxyl-terminal PDZ ligand of neuronal nitric oxide synthase protein (C-terminal PDZ ligand of neuronal nitric oxide synthase protein) (Nitric oxide synthase 1 adaptor protein)	0	0	1	0	1
NT5DC2	5'-nucleotidase domain-containing protein 2 (EC 3.1.3.-)	0	0	1	0	1
NUDCD2	NudC domain-containing protein 2	0	0	1	0	1
PDE8A	High affinity cAMP-specific and IBMX-insensitive 3',5'-cyclic phosphodiesterase 8A (EC 3.1.4.53)	0	0	1	0	1
PELO	Protein pelota homolog (EC 3.1.-.-)	0	0	1	0	1
PGRMC2	Membrane-associated progesterone receptor component 2 (Progesterone membrane-binding protein) (Steroid receptor protein DG6)	0	0	1	0	1
PHF6	PHD finger protein 6 (PHD-like zinc finger protein)	0	0	1	0	1
PIK3CB	Phosphatidylinositol 4,5-bisphosphate 3-kinase catalytic subunit beta isoform (PI3-kinase subunit beta) (PI3K-beta) (PI3Kbeta) (PtdIns-3-kinase subunit beta) (EC 2.7.1.153) (Phosphatidylinositol 4,5-bisphosphate 3-kinase 110 kDa catalytic subunit beta) (PtdIns-3-kinase subunit p110-beta) (p110beta)	0	0	1	0	1
PIP5K1C	Phosphatidylinositol 4-phosphate 5-kinase type-1 gamma (PIP5K1gamma) (PtdIns(4)P-5-kinase 1 gamma) (EC 2.7.1.68) (Type I phosphatidylinositol 4-phosphate 5-kinase gamma)	0	0	1	0	1
PRKAR2B	cAMP-dependent protein kinase type II-beta regulatory subunit	0	0	1	0	1
RAB11FIP5	Rab11 family-interacting protein 5 (Rab11-FIP5) (Gamma-SNAP-associated factor 1) (Gaf-1) (Phosphoprotein pp75) (Rab11-interacting protein Rip11)	0	0	1	0	1
RAB18	Ras-related protein Rab-18	0	0	1	0	1
RSPRY1	RING finger and SPRY domain-containing protein 1	0	0	1	0	1
RTCD1	#N/A	0	0	1	0	1
SCD	Stearoyl-CoA desaturase (hSCD1) (EC 1.14.19.1) (Acyl-CoA desaturase) (Delta(9)-desaturase) (Delta-9 desaturase) (Fatty acid desaturase)	0	0	1	0	1
SDK1	Protein sidekick-1	0	0	1	0	1
SDK2	Protein sidekick-2	0	0	1	0	1
SEC22B	Vesicle-trafficking protein SEC22b (ER-Golgi SNARE of 24 kDa) (ERS-24) (ERS24) (SEC22 vesicle-trafficking protein homolog B) (SEC22 vesicle-trafficking protein-like 1)	0	0	1	0	1
SNTB2	Beta-2-syntrophin (59 kDa dystrophin-associated protein A1 basic component 2) (Syntrophin-3) (SNT3) (Syntrophin-like) (SNTL)	0	0	1	0	1
SNX27	Sorting nexin-27	0	0	1	0	1
SOCS6	Suppressor of cytokine signaling 6 (SOCS-6) (Cytokine-inducible SH2 protein 4) (CIS-4) (Suppressor of cytokine signaling 4) (SOCS-4)	0	0	1	0	1
SPCS3	Signal peptidase complex subunit 3 (EC 3.4.-.-) (Microsomal signal peptidase 22/23 kDa subunit) (SPC22/23) (SPase 22/23 kDa subunit)	0	0	1	0	1
STK11IP	Serine/threonine-protein kinase 11-interacting protein (LKB1-interacting protein 1)	0	0	1	0	1
STON1	Stonin-1 (Stoned B-like factor)	0	0	1	0	1
SULT1A1	Sulfotransferase 1A1 (ST1A1) (EC 2.8.2.1) (Aryl sulfotransferase 1) (HAST1/HAST2) (Phenol sulfotransferase 1) (Phenol-sulfating phenol sulfotransferase 1) (P-PST 1) (ST1A3) (Thermostable phenol sulfotransferase) (Ts-PST)	0	0	1	0	1
THSD1	Thrombospondin type-1 domain-containing protein 1 (Transmembrane molecule with thrombospondin module)	0	0	1	0	1
TMEM33	Transmembrane protein 33 (Protein DB83) (SHINC-3)	0	0	1	0	1
TNFRSF10B	Tumor necrosis factor receptor superfamily member 10B (Death receptor 5) (TNF-related apoptosis-inducing ligand receptor 2) (TRAIL receptor 2) (TRAIL-R2) (CD antigen CD262)	0	0	1	0	1
TOE1	Target of EGR1 protein 1	0	0	1	0	1
TRAP1	Heat shock protein 75 kDa, mitochondrial (HSP 75) (TNFR-associated protein 1) (Tumor necrosis factor type 1 receptor-associated protein) (TRAP-1)	0	0	1	0	1
UTRN	Utrophin (Dystrophin-related protein 1) (DRP-1)	0	0	1	0	1
VPS37B	Vacuolar protein sorting-associated protein 37B (hVps37B) (ESCRT-I complex subunit VPS37B)	0	0	1	0	1
WASF1	Wiskott-Aldrich syndrome protein family member 1 (WASP family protein member 1) (Protein WAVE-1) (Verprolin homology domain-containing protein 1)	0	0	1	0	1
WDR41	WD repeat-containing protein 41	0	0	1	0	1
WDR77	Methylosome protein 50 (MEP-50) (Androgen receptor cofactor p44) (WD repeat-containing protein 77) (p44/Mep50)	0	0	1	0	1
YWHAB	14-3-3 protein beta/alpha (Protein 1054) (Protein kinase C inhibitor protein 1) (KCIP-1) [Cleaved into: 14-3-3 protein beta/alpha, N-terminally processed]	0	0	1	0	1
YWHAZ	14-3-3 protein zeta/delta (Protein kinase C inhibitor protein 1) (KCIP-1)	0	0	1	0	1
ZFYVE9	Zinc finger FYVE domain-containing protein 9 (Mothers against decapentaplegic homolog-interacting protein) (Madh-interacting protein) (Novel serine protease) (NSP) (Receptor activation anchor) (hSARA) (Smad anchor for receptor activation)	0	0	1	0	1
ADI1	1,2-dihydroxy-3-keto-5-methylthiopentene dioxygenase (EC 1.13.11.54) (Acireductone dioxygenase (Fe(2+)-requiring)) (ARD) (Fe-ARD) (Membrane-type 1 matrix metalloproteinase cytoplasmic tail-binding protein 1) (MTCBP-1) (Submergence-induced protein-like factor) (Sip-L)	0	0	1	0	1
ATP6V0A2	V-type proton ATPase 116 kDa subunit a2 (V-ATPase 116 kDa subunit a2) (Lysosomal H(+)-transporting ATPase V0 subunit a2) (TJ6) (Vacuolar proton translocating ATPase 116 kDa subunit a isoform 2)	0	0	1	0	1
CNNM2	Metal transporter CNNM2 (Ancient conserved domain-containing protein 2) (Cyclin-M2)	0	0	1	0	1
COX4NB	#N/A	0	0	1	0	1
CTSB	Cathepsin B (EC 3.4.22.1) (APP secretase) (APPS) (Cathepsin B1) [Cleaved into: Cathepsin B light chain; Cathepsin B heavy chain]	0	0	1	0	1
DAB2	Disabled homolog 2 (Adaptor molecule disabled-2) (Differentially expressed in ovarian carcinoma 2) (DOC-2) (Differentially-expressed protein 2)	0	0	1	0	1
DENND5B	DENN domain-containing protein 5B (Rab6IP1-like protein)	0	0	1	0	1
DNAJB11	DnaJ homolog subfamily B member 11 (APOBEC1-binding protein 2) (ABBP-2) (DnaJ protein homolog 9) (ER-associated DNAJ) (ER-associated Hsp40 co-chaperone) (Endoplasmic reticulum DNA J domain-containing protein 3) (ER-resident protein ERdj3) (ERdj3) (ERj3p) (HEDJ) (Human DnaJ protein 9) (hDj-9) (PWP1-interacting protein 4)	0	0	1	0	1
EPB41L4A	Band 4.1-like protein 4A (Erythrocyte membrane protein band 4.1-like 4A) (Protein NBL4)	0	0	1	0	1
ERBB4	Receptor tyrosine-protein kinase erbB-4 (EC 2.7.10.1) (Proto-oncogene-like protein c-ErbB-4) (Tyrosine kinase-type cell surface receptor HER4) (p180erbB4) [Cleaved into: ERBB4 intracellular domain (4ICD) (E4ICD) (s80HER4)]	0	0	1	0	1
FKBP8	Peptidyl-prolyl cis-trans isomerase FKBP8 (PPIase FKBP8) (EC 5.2.1.8) (38 kDa FK506-binding protein) (38 kDa FKBP) (FKBP-38) (hFKBP38) (FK506-binding protein 8) (FKBP-8) (FKBPR38) (Rotamase)	0	0	1	0	1
FMNL3	Formin-like protein 3 (Formin homology 2 domain-containing protein 3) (WW domain-binding protein 3) (WBP-3)	0	0	1	0	1
GNS	N-acetylglucosamine-6-sulfatase (EC 3.1.6.14) (Glucosamine-6-sulfatase) (G6S)	0	0	1	0	1
GOLGA7	Golgin subfamily A member 7 (Golgi complex-associated protein of 16 kDa)	0	0	1	0	1
LPGAT1	Acyl-CoA:lysophosphatidylglycerol acyltransferase 1 (EC 2.3.1.-) (Acyl-CoA:monoacylglycerol acyltransferase LPGAT1) (EC 2.3.1.22)	0	0	1	0	1
LRPPRC	Leucine-rich PPR motif-containing protein, mitochondrial (130 kDa leucine-rich protein) (LRP 130) (GP130)	0	0	1	0	1
LRRC8C	Volume-regulated anion channel subunit LRRC8C (Factor for adipocyte differentiation 158) (Leucine-rich repeat-containing protein 8C)	0	0	1	0	1
MACF1	Microtubule-actin cross-linking factor 1, isoforms 1/2/3/5 (620 kDa actin-binding protein) (ABP620) (Actin cross-linking family protein 7) (Macrophin-1) (Trabeculin-alpha)	0	0	1	0	1
MGST3	Microsomal glutathione S-transferase 3 (Microsomal GST-3) (Glutathione peroxidase MGST3) (EC 1.11.1.-) (LTC4 synthase MGST3) (EC 4.4.1.20) (Microsomal glutathione S-transferase III) (Microsomal GST-III)	0	0	1	0	1
MIF	Macrophage migration inhibitory factor (MIF) (EC 5.3.2.1) (Glycosylation-inhibiting factor) (GIF) (L-dopachrome isomerase) (L-dopachrome tautomerase) (EC 5.3.3.12) (Phenylpyruvate tautomerase)	0	0	1	0	1
NOP16	Nucleolar protein 16 (HBV pre-S2 trans-regulated protein 3)	0	0	1	0	1
NUDT1	7,8-dihydro-8-oxoguanine triphosphatase (EC 3.6.1.55) (2-hydroxy-dATP diphosphatase) (EC 3.6.1.56) (8-oxo-dGTPase) (Nucleoside diphosphate-linked moiety X motif 1) (Nudix motif 1)	0	0	1	0	1
P4HB	Protein disulfide-isomerase (PDI) (EC 5.3.4.1) (Cellular thyroid hormone-binding protein) (Prolyl 4-hydroxylase subunit beta) (p55)	0	0	1	0	1
PRDX5	Peroxiredoxin-5, mitochondrial (EC 1.11.1.24) (Alu corepressor 1) (Antioxidant enzyme B166) (AOEB166) (Liver tissue 2D-page spot 71B) (PLP) (Peroxiredoxin V) (Prx-V) (Peroxisomal antioxidant enzyme) (TPx type VI) (Thioredoxin peroxidase PMP20) (Thioredoxin-dependent peroxiredoxin 5)	0	0	1	0	1
PTGES3	Prostaglandin E synthase 3 (EC 5.3.99.3) (Cytosolic prostaglandin E2 synthase) (cPGES) (Hsp90 co-chaperone) (Progesterone receptor complex p23) (Telomerase-binding protein p23)	0	0	1	0	1
RIOK2	Serine/threonine-protein kinase RIO2 (EC 2.7.11.1) (RIO kinase 2)	0	0	1	0	1
SLC30A9	Zinc transporter 9 (ZnT-9) (Human embryonic lung protein) (HuEL) (Solute carrier family 30 member 9)	0	0	1	0	1
SLC7A6	Y+L amino acid transporter 2 (Cationic amino acid transporter, y+ system) (Solute carrier family 7 member 6) (y(+)L-type amino acid transporter 2) (Y+LAT2) (y+LAT-2)	0	0	1	0	1
SSR1	Translocon-associated protein subunit alpha (TRAP-alpha) (Signal sequence receptor subunit alpha) (SSR-alpha)	0	0	1	0	1
STARD3	StAR-related lipid transfer protein 3 (Metastatic lymph node gene 64 protein) (MLN 64) (Protein CAB1) (START domain-containing protein 3) (StARD3)	0	0	1	0	1
STX2	Syntaxin-2 (Epimorphin)	0	0	1	0	1
TBC1D23	TBC1 domain family member 23 (HCV non-structural protein 4A-transactivated protein 1)	0	0	1	0	1
TDRKH	Tudor and KH domain-containing protein (Tudor domain-containing protein 2)	0	0	1	0	1
TNKS1BP1	182 kDa tankyrase-1-binding protein	0	0	1	0	1
TRAF7	E3 ubiquitin-protein ligase TRAF7 (EC 2.3.2.27) (RING finger and WD repeat-containing protein 1) (RING finger protein 119) (RING-type E3 ubiquitin transferase TRAF7) (TNF receptor-associated factor 7)	0	0	1	0	1
UBLCP1	Ubiquitin-like domain-containing CTD phosphatase 1 (EC 3.1.3.16) (Nuclear proteasome inhibitor UBLCP1)	0	0	1	0	1
VEZT	Vezatin	0	0	1	0	1
VPS35	Vacuolar protein sorting-associated protein 35 (hVPS35) (Maternal-embryonic 3) (Vesicle protein sorting 35)	0	0	1	0	1
ARFIP1	Arfaptin-1 (ADP-ribosylation factor-interacting protein 1)	0	1	0	0	1
DLG1	Disks large homolog 1 (Synapse-associated protein 97) (SAP-97) (SAP97) (hDlg)	0	1	0	0	1
GORASP2	Golgi reassembly-stacking protein 2 (GRS2) (Golgi phosphoprotein 6) (GOLPH6) (Golgi reassembly-stacking protein of 55 kDa) (GRASP55) (p59)	0	1	0	0	1
SLC5A6	Sodium-dependent multivitamin transporter (Na(+)-dependent multivitamin transporter) (Solute carrier family 5 member 6)	0	1	0	0	1
UBIAD1	UbiA prenyltransferase domain-containing protein 1 (EC 2.5.1.-) (Transitional epithelial response protein 1)	0	1	0	0	1
DCUN1D3	DCN1-like protein 3 (DCNL3) (DCUN1 domain-containing protein 3) (Defective in cullin neddylation protein 1-like protein 3) (Squamous cell carcinoma-related oncogene 3)	0	1	0	0	1
EBAG9	Receptor-binding cancer antigen expressed on SiSo cells (Cancer-associated surface antigen RCAS1) (Estrogen receptor-binding fragment-associated gene 9 protein)	0	1	0	0	1
EPB41L1	Band 4.1-like protein 1 (Erythrocyte membrane protein band 4.1-like 1) (Neuronal protein 4.1) (4.1N)	0	1	0	0	1
ITGB6	Integrin beta-6	0	1	0	0	1
SLC16A1	Monocarboxylate transporter 1 (MCT 1) (Solute carrier family 16 member 1)	0	1	0	0	1
SLC20A2	Sodium-dependent phosphate transporter 2 (Gibbon ape leukemia virus receptor 2) (GLVR-2) (Phosphate transporter 2) (PiT-2) (Pit2) (hPit2) (Solute carrier family 20 member 2)	0	1	0	0	1
SLC26A6	Solute carrier family 26 member 6 (Anion exchange transporter) (Pendrin-like protein 1) (Pendrin-L1)	0	1	0	0	1
ST14	Suppressor of tumorigenicity 14 protein (EC 3.4.21.109) (Matriptase) (Membrane-type serine protease 1) (MT-SP1) (Prostamin) (Serine protease 14) (Serine protease TADG-15) (Tumor-associated differentially-expressed gene 15 protein)	0	1	0	0	1
TRPM7	Transient receptor potential cation channel subfamily M member 7 (EC 2.7.11.1) (Channel-kinase 1) (Long transient receptor potential channel 7) (LTrpC-7) (LTrpC7)	0	1	0	0	1
ARHGAP32	Rho GTPase-activating protein 32 (Brain-specific Rho GTPase-activating protein) (GAB-associated Cdc42/Rac GTPase-activating protein) (GC-GAP) (GTPase regulator interacting with TrkA) (Rho-type GTPase-activating protein 32) (Rho/Cdc42/Rac GTPase-activating protein RICS) (RhoGAP involved in the beta-catenin-N-cadherin and NMDA receptor signaling) (p200RhoGAP) (p250GAP)	0	1	0	0	1
FAM213A	Peroxiredoxin Like 2A	0	1	0	0	1
GOLPH3	Golgi phosphoprotein 3 (Coat protein GPP34) (Mitochondrial DNA absence factor) (MIDAS)	0	1	0	0	1
MPP5	MAGUK p55 subfamily member 5	0	1	0	0	1
PARD3	Partitioning defective 3 homolog (PAR-3) (PARD-3) (Atypical PKC isotype-specific-interacting protein) (ASIP) (CTCL tumor antigen se2-5) (PAR3-alpha)	0	1	0	0	1
PODXL	Podocalyxin (GCTM-2 antigen) (Gp200) (Podocalyxin-like protein 1) (PC) (PCLP-1)	0	1	0	0	1
RAP2B	Ras-related protein Rap-2b (EC 3.6.5.2)	0	1	0	0	1
SH2D4A	SH2 domain-containing protein 4A (Protein SH(2)A) (Protein phosphatase 1 regulatory subunit 38)	0	1	0	0	1
SLC2A1	Solute carrier family 2, facilitated glucose transporter member 1 (Glucose transporter type 1, erythrocyte/brain) (GLUT-1) (HepG2 glucose transporter)	0	1	0	0	1
ZDHHC14	Palmitoyltransferase ZDHHC14 (EC 2.3.1.225) (DHHC domain-containing cysteine-rich protein 14) (DHHC-14) (NEW1 domain-containing protein) (NEW1CP) (Zinc finger DHHC domain-containing protein 14)	0	1	0	0	1
ATP11A	Probable phospholipid-transporting ATPase IH (EC 7.6.2.1) (ATPase IS) (ATPase class VI type 11A) (P4-ATPase flippase complex alpha subunit ATP11A)	0	1	0	0	1
BCAP31	B-cell receptor-associated protein 31 (BCR-associated protein 31) (Bap31) (6C6-AG tumor-associated antigen) (Protein CDM) (p28)	0	1	0	0	1
CCNYL1	Cyclin-Y-like protein 1	0	1	0	0	1
CD46	Membrane cofactor protein (TLX) (Trophoblast leukocyte common antigen) (CD antigen CD46)	0	1	0	0	1
CHP1	Calcineurin B homologous protein 1 (Calcineurin B-like protein) (Calcium-binding protein CHP) (Calcium-binding protein p22) (EF-hand calcium-binding domain-containing protein p22)	0	1	0	0	1
CLDN3	Claudin-3 (Clostridium perfringens enterotoxin receptor 2) (CPE-R 2) (CPE-receptor 2) (Rat ventral prostate.1 protein homolog) (hRVP1)	0	1	0	0	1
CLINT1	Clathrin interactor 1 (Clathrin-interacting protein localized in the trans-Golgi region) (Clint) (Enthoprotin) (Epsin-4) (Epsin-related protein) (EpsinR)	0	1	0	0	1
CTNNA2	Catenin alpha-2 (Alpha N-catenin) (Alpha-catenin-related protein)	0	1	0	0	1
DNAJB6	DnaJ homolog subfamily B member 6 (HHDJ1) (Heat shock protein J2) (HSJ-2) (MRJ) (MSJ-1)	0	1	0	0	1
EPHA1	Ephrin type-A receptor 1 (hEpha1) (EC 2.7.10.1) (EPH tyrosine kinase) (EPH tyrosine kinase 1) (Erythropoietin-producing hepatoma receptor) (Tyrosine-protein kinase receptor EPH)	0	1	0	0	1
FAM83F	Protein FAM83F	0	1	0	0	1
FGD6	FYVE, RhoGEF and PH domain-containing protein 6 (Zinc finger FYVE domain-containing protein 24)	0	1	0	0	1
HLA-G	HLA class I histocompatibility antigen, alpha chain G (HLA G antigen) (MHC class I antigen G) [Cleaved into: Soluble HLA class I histocompatibility antigen, alpha chain G (sHLA-G)]	0	1	0	0	1
INADL	PATJ Crumbs Cell Polarity Complex Component	0	1	0	0	1
MPZL2	Myelin protein zero-like protein 2 (Epithelial V-like antigen 1)	0	1	0	0	1
PICALM	Phosphatidylinositol-binding clathrin assembly protein (Clathrin assembly lymphoid myeloid leukemia protein)	0	1	0	0	1
PLCB3	1-phosphatidylinositol 4,5-bisphosphate phosphodiesterase beta-3 (EC 3.1.4.11) (Phosphoinositide phospholipase C-beta-3) (Phospholipase C-beta-3) (PLC-beta-3)	0	1	0	0	1
PLLP	Plasmolipin (Plasma membrane proteolipid)	0	1	0	0	1
PPP1R37	Protein phosphatase 1 regulatory subunit 37 (Leucine-rich repeat-containing protein 68)	0	1	0	0	1
PTPRM	Receptor-type tyrosine-protein phosphatase mu (Protein-tyrosine phosphatase mu) (R-PTP-mu) (EC 3.1.3.48)	0	1	0	0	1
PTTG1IP	Pituitary tumor-transforming gene 1 protein-interacting protein (Pituitary tumor-transforming gene protein-binding factor) (PBF) (PTTG-binding factor)	0	1	0	0	1
RHPN2	Rhophilin-2 (76 kDa RhoB effector protein) (GTP-Rho-binding protein 2) (p76RBE)	0	1	0	0	1
SLC9A3R1	Na(+)/H(+) exchange regulatory cofactor NHE-RF1 (NHERF-1) (Ezrin-radixin-moesin-binding phosphoprotein 50) (EBP50) (Regulatory cofactor of Na(+)/H(+) exchanger) (Sodium-hydrogen exchanger regulatory factor 1) (Solute carrier family 9 isoform A3 regulatory factor 1)	0	1	0	0	1
SNX6	Sorting nexin-6 (TRAF4-associated factor 2) [Cleaved into: Sorting nexin-6, N-terminally processed]	0	1	0	0	1
SPECC1	Cytospin-B (Nuclear structure protein 5) (NSP5) (Sperm antigen HCMOGT-1) (Sperm antigen with calponin homology and coiled-coil domains 1)	0	1	0	0	1
DIP2B	Disco-interacting protein 2 homolog B (DIP2 homolog B)	0	1	0	0	1
MBOAT7	Lysophospholipid acyltransferase 7 (LPLAT 7) (EC 2.3.1.-) (1-acylglycerophosphatidylinositol O-acyltransferase) (Bladder and breast carcinoma-overexpressed gene 1 protein) (Leukocyte receptor cluster member 4) (Lysophosphatidylinositol acyltransferase) (LPIAT) (Lyso-PI acyltransferase) (Membrane-bound O-acyltransferase domain-containing protein 7) (O-acyltransferase domain-containing protein 7) (…	0	1	0	0	1
PLEK2	Pleckstrin-2	0	1	0	0	1
PLEKHF2	Pleckstrin homology domain-containing family F member 2 (PH domain-containing family F member 2) (Endoplasmic reticulum-associated apoptosis-involved protein containing PH and FYVE domains) (EAPF) (PH and FYVE domain-containing protein 2) (Phafin-2) (Phafin2) (Zinc finger FYVE domain-containing protein 18)	0	1	0	0	1
PSEN1	Presenilin-1 (PS-1) (EC 3.4.23.-) (Protein S182) [Cleaved into: Presenilin-1 NTF subunit; Presenilin-1 CTF subunit; Presenilin-1 CTF12 (PS1-CTF12)]	0	1	0	0	1
PTPN14	Tyrosine-protein phosphatase non-receptor type 14 (EC 3.1.3.48) (Protein-tyrosine phosphatase pez)	0	1	0	0	1
RUFY2	RUN and FYVE domain-containing protein 2 (Rab4-interacting protein related)	0	1	0	0	1
S100A9	Protein S100-A9 (Calgranulin-B) (Calprotectin L1H subunit) (Leukocyte L1 complex heavy chain) (Migration inhibitory factor-related protein 14) (MRP-14) (p14) (S100 calcium-binding protein A9)	0	1	0	0	1
SFT2D2	Vesicle transport protein SFT2B (SFT2 domain-containing protein 2)	0	1	0	0	1
SLC19A2	Thiamine transporter 1 (ThTr-1) (ThTr1) (Solute carrier family 19 member 2) (Thiamine carrier 1) (TC1)	0	1	0	0	1
STON2	Stonin-2 (Stoned B)	0	1	0	0	1
STXBP6	Syntaxin-binding protein 6 (Amisyn)	0	1	0	0	1
VPS28	Vacuolar protein sorting-associated protein 28 homolog (H-Vps28) (ESCRT-I complex subunit VPS28)	0	1	0	0	1
ABCB1	ATP-dependent translocase ABCB1 (ATP-binding cassette sub-family B member 1) (Multidrug resistance protein 1) (EC 7.6.2.2) (P-glycoprotein 1) (Phospholipid transporter ABCB1) (EC 7.6.2.1) (CD antigen CD243)	0	1	0	0	1
ALG13	Putative bifunctional UDP-N-acetylglucosamine transferase and deubiquitinase ALG13 (EC 2.4.1.141) (EC 3.4.19.12) (Asparagine-linked glycosylation 13 homolog) (Glycosyltransferase 28 domain-containing protein 1) (UDP-N-acetylglucosamine transferase subunit ALG13 homolog)	0	1	0	0	1
ARHGAP31	Rho GTPase-activating protein 31 (Cdc42 GTPase-activating protein)	0	1	0	0	1
ATP2B3	Plasma membrane calcium-transporting ATPase 3 (PMCA3) (EC 7.2.2.10) (Plasma membrane calcium ATPase isoform 3) (Plasma membrane calcium pump isoform 3)	0	1	0	0	1
AVL9	Late secretory pathway protein AVL9 homolog	0	1	0	0	1
CCDC25	Coiled-coil domain-containing protein 25	0	1	0	0	1
CDHR5	Cadherin-related family member 5 (Mu-protocadherin) (Mucin and cadherin-like protein) (Mucin-like protocadherin) (MLPCDH)	0	1	0	0	1
COL2A1	Collagen alpha-1(II) chain (Alpha-1 type II collagen) [Cleaved into: Collagen alpha-1(II) chain; Chondrocalcin]	0	1	0	0	1
GNL3L	Guanine nucleotide-binding protein-like 3-like protein	0	1	0	0	1
GPR107	Protein GPR107 (Lung seven transmembrane receptor 1)	0	1	0	0	1
IFNGR1	Interferon gamma receptor 1 (IFN-gamma receptor 1) (IFN-gamma-R1) (CDw119) (Interferon gamma receptor alpha-chain) (IFN-gamma-R-alpha) (CD antigen CD119)	0	1	0	0	1
IGHA2	Immunoglobulin heavy constant alpha 2 (Ig alpha-2 chain C region) (Ig alpha-2 chain C region BUT) (Ig alpha-2 chain C region LAN)	0	1	0	0	1
KIF16B	Kinesin-like protein KIF16B (Sorting nexin-23)	0	1	0	0	1
LEMD3	Inner nuclear membrane protein Man1 (LEM domain-containing protein 3)	0	1	0	0	1
LGALS7	#N/A	0	1	0	0	1
LGALS8	Galectin-8 (Gal-8) (Po66 carbohydrate-binding protein) (Po66-CBP) (Prostate carcinoma tumor antigen 1) (PCTA-1)	0	1	0	0	1
MFSD10	Major facilitator superfamily domain-containing protein 10 (Tetracycline transporter-like protein)	0	1	0	0	1
MUC13	Mucin-13 (MUC-13) (Down-regulated in colon cancer 1)	0	1	0	0	1
MYOF	Myoferlin (Fer-1-like protein 3)	0	1	0	0	1
NAPEPLD	N-acyl-phosphatidylethanolamine-hydrolyzing phospholipase D (N-acyl phosphatidylethanolamine phospholipase D) (NAPE-PLD) (NAPE-hydrolyzing phospholipase D) (EC 3.1.4.54)	0	1	0	0	1
NCCRP1	F-box only protein 50 (NCC receptor protein 1 homolog) (NCCRP-1) (Non-specific cytotoxic cell receptor protein 1 homolog)	0	1	0	0	1
PLSCR1	Phospholipid scramblase 1 (PL scramblase 1) (Ca(2+)-dependent phospholipid scramblase 1) (Erythrocyte phospholipid scramblase) (Mg(2+)-dependent nuclease) (EC 3.1.-.-) (MmTRA1b)	0	1	0	0	1
PROM1	Prominin-1 (Antigen AC133) (Prominin-like protein 1) (CD antigen CD133)	0	1	0	0	1
PTMA	Prothymosin alpha [Cleaved into: Prothymosin alpha, N-terminally processed; Thymosin alpha-1]	0	1	0	0	1
RALBP1	RalA-binding protein 1 (RalBP1) (76 kDa Ral-interacting protein) (Dinitrophenyl S-glutathione ATPase) (DNP-SG ATPase) (Ral-interacting protein 1)	0	1	0	0	1
SIRPA	Tyrosine-protein phosphatase non-receptor type substrate 1 (SHP substrate 1) (SHPS-1) (Brain Ig-like molecule with tyrosine-based activation motifs) (Bit) (CD172 antigen-like family member A) (Inhibitory receptor SHPS-1) (Macrophage fusion receptor) (MyD-1 antigen) (Signal-regulatory protein alpha-1) (Sirp-alpha-1) (Signal-regulatory protein alpha-2) (Sirp-alpha-2) (Signal-regulatory protein alph…	0	1	0	0	1
SLC15A1	Solute carrier family 15 member 1 (Intestinal H(+)/peptide cotransporter) (Oligopeptide transporter, small intestine isoform) (Peptide transporter 1)	0	1	0	0	1
SLC2A3	Solute carrier family 2, facilitated glucose transporter member 3 (Glucose transporter type 3, brain) (GLUT-3)	0	1	0	0	1
SLC34A2	Sodium-dependent phosphate transport protein 2B (Sodium-phosphate transport protein 2B) (Na(+)-dependent phosphate cotransporter 2B) (NaPi3b) (Sodium/phosphate cotransporter 2B) (Na(+)/Pi cotransporter 2B) (NaPi-2b) (Solute carrier family 34 member 2)	0	1	0	0	1
SLK	STE20-like serine/threonine-protein kinase (STE20-like kinase) (hSLK) (EC 2.7.11.1) (CTCL tumor antigen se20-9) (STE20-related serine/threonine-protein kinase) (STE20-related kinase) (Serine/threonine-protein kinase 2)	0	1	0	0	1
SNX11	Sorting nexin-11	0	1	0	0	1
TGM1	Protein-glutamine gamma-glutamyltransferase K (EC 2.3.2.13) (Epidermal TGase) (Transglutaminase K) (TG(K)) (TGK) (TGase K) (Transglutaminase-1) (TGase-1)	0	1	0	0	1
TMEM109	Transmembrane protein 109 (Mitsugumin-23) (Mg23)	0	1	0	0	1
TMEM199	Transmembrane protein 199	0	1	0	0	1
TNS3	Tensin-3 (Tensin-like SH2 domain-containing protein 1) (Tumor endothelial marker 6)	0	1	0	0	1
TSC1	Hamartin (Tuberous sclerosis 1 protein)	0	1	0	0	1
PKN2	Serine/threonine-protein kinase N2 (EC 2.7.11.13) (PKN gamma) (Protein kinase C-like 2) (Protein-kinase C-related kinase 2)	0	1	0	0	1
SLC7A11	Cystine/glutamate transporter (Amino acid transport system xc-) (Calcium channel blocker resistance protein CCBR1) (Solute carrier family 7 member 11) (xCT)	0	1	0	0	1
AP1AR	AP-1 complex-associated regulatory protein (2c18) (Adaptor-related protein complex 1-associated regulatory protein) (Gamma-1-adaptin brefeldin A resistance protein) (GBAR) (Gamma-BAR) (Gamma-A1-adaptin and kinesin interactor) (Gadkin)	0	1	0	0	1
PPP3CA	Serine/threonine-protein phosphatase 2B catalytic subunit alpha isoform (EC 3.1.3.16) (CAM-PRP catalytic subunit) (Calmodulin-dependent calcineurin A subunit alpha isoform)	0	1	0	0	1
SPRY4	Protein sprouty homolog 4 (Spry-4)	0	1	0	0	1
ACBD3	Golgi resident protein GCP60 (Acyl-CoA-binding domain-containing protein 3) (Golgi complex-associated protein 1) (GOCAP1) (Golgi phosphoprotein 1) (GOLPH1) (PBR- and PKA-associated protein 7) (Peripheral benzodiazepine receptor-associated protein PAP7) [Cleaved into: Golgi resident protein GCP60, N-terminally processed]	0	1	0	0	1
CHCHD3	MICOS complex subunit MIC19 (Coiled-coil-helix-coiled-coil-helix domain-containing protein 3)	0	1	0	0	1
CLDN1	Claudin-1 (Senescence-associated epithelial membrane protein)	0	1	0	0	1
ERBB2IP	Erbb2 Interacting Protein	0	1	0	0	1
NAV2	Neuron navigator 2 (EC 3.6.4.12) (Helicase APC down-regulated 1) (Pore membrane and/or filament-interacting-like protein 2) (Retinoic acid inducible in neuroblastoma 1) (Steerin-2) (Unc-53 homolog 2) (unc53H2)	0	1	0	0	1
PDXDC1	Pyridoxal-dependent decarboxylase domain-containing protein 1 (EC 4.1.1.-)	0	1	0	0	1
SLCO4A1	Solute carrier organic anion transporter family member 4A1 (OATP4A1) (Colon organic anion transporter) (Organic anion transporter polypeptide-related protein 1) (OATP-RP1) (OATPRP1) (POAT) (Organic anion-transporting polypeptide E) (OATP-E) (Sodium-independent organic anion transporter E) (Solute carrier family 21 member 12)	0	1	0	0	1
VPS51	Vacuolar protein sorting-associated protein 51 homolog (Another new gene 2 protein) (Protein fat-free homolog)	0	1	0	0	1
VPS53	Vacuolar protein sorting-associated protein 53 homolog	0	1	0	0	1
WASL	Neural Wiskott-Aldrich syndrome protein (N-WASP)	0	1	0	0	1
FAT1	Protocadherin Fat 1 (Cadherin family member 7) (Cadherin-related tumor suppressor homolog) (Protein fat homolog) [Cleaved into: Protocadherin Fat 1, nuclear form]	0	1	0	0	1
FZD6	Frizzled-6 (Fz-6) (hFz6)	0	1	0	0	1
GPRC5C	G-protein coupled receptor family C group 5 member C (Retinoic acid-induced gene 3 protein) (RAIG-3)	0	1	0	0	1
HLA-C	HLA class I histocompatibility antigen, C alpha chain (HLA-C) (HLA-Cw) (Human leukocyte antigen C)	0	1	0	0	1
KRIT1	Krev interaction trapped protein 1 (Krev interaction trapped 1) (Cerebral cavernous malformations 1 protein)	0	1	0	0	1
NPTN	Neuroplastin (Stromal cell-derived receptor 1) (SDR-1)	0	1	0	0	1
PAK2	Serine/threonine-protein kinase PAK 2 (EC 2.7.11.1) (Gamma-PAK) (PAK65) (S6/H4 kinase) (p21-activated kinase 2) (PAK-2) (p58) [Cleaved into: PAK-2p27 (p27); PAK-2p34 (p34) (C-t-PAK2)]	0	1	0	0	1
PPFIBP2	Liprin-beta-2 (Protein tyrosine phosphatase receptor type f polypeptide-interacting protein-binding protein 2) (PTPRF-interacting protein-binding protein 2)	0	1	0	0	1
PPID	Peptidyl-prolyl cis-trans isomerase D (PPIase D) (EC 5.2.1.8) (40 kDa peptidyl-prolyl cis-trans isomerase) (Cyclophilin-40) (CYP-40) (Cyclophilin-related protein) (Rotamase D)	0	1	0	0	1
S100A11	Protein S100-A11 (Calgizzarin) (Metastatic lymph node gene 70 protein) (MLN 70) (Protein S100-C) (S100 calcium-binding protein A11) [Cleaved into: Protein S100-A11, N-terminally processed]	0	1	0	0	1
SH3RF1	E3 ubiquitin-protein ligase SH3RF1 (EC 2.3.2.27) (Plenty of SH3s) (Protein POSH) (RING finger protein 142) (RING-type E3 ubiquitin transferase SH3RF1) (SH3 domain-containing RING finger protein 1) (SH3 multiple domains protein 2)	0	1	0	0	1
ZDHHC18	Palmitoyltransferase ZDHHC18 (EC 2.3.1.225) (DHHC domain-containing cysteine-rich protein 18) (DHHC-18) (Zinc finger DHHC domain-containing protein 18)	0	1	0	0	1
ARFGAP3	ADP-ribosylation factor GTPase-activating protein 3 (ARF GAP 3)	0	1	0	0	1
C2CD2	C2 domain-containing protein 2 (Transmembrane protein 24-like)	0	1	0	0	1
C2orf72	Uncharacterized protein C2orf72	0	1	0	0	1
CACTIN	Cactin (Renal carcinoma antigen NY-REN-24)	0	1	0	0	1
CALU	Calumenin (Crocalbin) (IEF SSP 9302)	0	1	0	0	1
CDCP1	CUB domain-containing protein 1 (Membrane glycoprotein gp140) (Subtractive immunization M plus HEp3-associated 135 kDa protein) (SIMA135) (Transmembrane and associated with src kinases) (CD antigen CD318)	0	1	0	0	1
CTDSPL	CTD small phosphatase-like protein (CTDSP-like) (EC 3.1.3.16) (Carboxy-terminal domain RNA polymerase II polypeptide A small phosphatase 3) (NIF-like protein) (Nuclear LIM interactor-interacting factor 1) (NLI-interacting factor 1) (Protein YA22) (hYA22) (RBSP3) (Small C-terminal domain phosphatase 3) (SCP3) (Small CTD phosphatase 3)	0	1	0	0	1
DCBLD2	Discoidin, CUB and LCCL domain-containing protein 2 (CUB, LCCL and coagulation factor V/VIII-homology domains protein 1) (Endothelial and smooth muscle cell-derived neuropilin-like protein)	0	1	0	0	1
DLGAP4	Disks large-associated protein 4 (DAP-4) (PSD-95/SAP90-binding protein 4) (SAP90/PSD-95-associated protein 4) (SAPAP-4)	0	1	0	0	1
EHD3	EH domain-containing protein 3 (PAST homolog 3)	0	1	0	0	1
GJC1	Gap junction gamma-1 protein (Connexin-45) (Cx45) (Gap junction alpha-7 protein)	0	1	0	0	1
ITGB4	Integrin beta-4 (GP150) (CD antigen CD104)	0	1	0	0	1
LRSAM1	E3 ubiquitin-protein ligase LRSAM1 (EC 2.3.2.27) (Leucine-rich repeat and sterile alpha motif-containing protein 1) (RING-type E3 ubiquitin transferase LRSAM1) (Tsg101-associated ligase) (hTAL)	0	1	0	0	1
MACC1	Metastasis-associated in colon cancer protein 1 (SH3 domain-containing protein 7a5)	0	1	0	0	1
MYO18A	Unconventional myosin-XVIIIa (Molecule associated with JAK3 N-terminus) (MAJN) (Myosin containing a PDZ domain) (Surfactant protein receptor SP-R210) (SP-R210)	0	1	0	0	1
OCRL	Inositol polyphosphate 5-phosphatase OCRL (EC 3.1.3.36) (EC 3.1.3.56) (Inositol polyphosphate 5-phosphatase OCRL-1) (OCRL-1) (Lowe oculocerebrorenal syndrome protein) (Phosphatidylinositol 3,4,5-triphosphate 5-phosphatase) (EC 3.1.3.86)	0	1	0	0	1
OLR1	Oxidized low-density lipoprotein receptor 1 (Ox-LDL receptor 1) (C-type lectin domain family 8 member A) (Lectin-like oxidized LDL receptor 1) (LOX-1) (Lectin-like oxLDL receptor 1) (hLOX-1) (Lectin-type oxidized LDL receptor 1) [Cleaved into: Oxidized low-density lipoprotein receptor 1, soluble form]	0	1	0	0	1
PHLDA1	Pleckstrin homology-like domain family A member 1 (Apoptosis-associated nuclear protein) (Proline- and glutamine-rich protein) (PQ-rich protein) (PQR protein) (Proline- and histidine-rich protein) (T-cell death-associated gene 51 protein)	0	1	0	0	1
PLSCR4	Phospholipid scramblase 4 (PL scramblase 4) (Ca(2+)-dependent phospholipid scramblase 4) (Cell growth-inhibiting gene 43 protein) (TRA1)	0	1	0	0	1
PTPMT1	Phosphatidylglycerophosphatase and protein-tyrosine phosphatase 1 (EC 3.1.3.27) (PTEN-like phosphatase) (Phosphoinositide lipid phosphatase) (Protein-tyrosine phosphatase mitochondrial 1) (EC 3.1.3.16) (EC 3.1.3.48)	0	1	0	0	1
PTPN3	Tyrosine-protein phosphatase non-receptor type 3 (EC 3.1.3.48) (Protein-tyrosine phosphatase H1) (PTP-H1)	0	1	0	0	1
RALB	Ras-related protein Ral-B (EC 3.6.5.2)	0	1	0	0	1
RALGAPA2	Ral GTPase-activating protein subunit alpha-2 (250 kDa substrate of Akt) (AS250) (p220)	0	1	0	0	1
RALGAPB	Ral GTPase-activating protein subunit beta (p170)	0	1	0	0	1
SIGLEC6	Sialic acid-binding Ig-like lectin 6 (Siglec-6) (CD33 antigen-like 1) (CDw327) (Obesity-binding protein 1) (OB-BP1) (CD antigen CD327)	0	1	0	0	1
SLC11A2	Natural resistance-associated macrophage protein 2 (NRAMP 2) (Divalent cation transporter 1) (Divalent metal transporter 1) (DMT-1) (Solute carrier family 11 member 2)	0	1	0	0	1
SLC16A3	Monocarboxylate transporter 4 (MCT 4) (Solute carrier family 16 member 3)	0	1	0	0	1
SLC35F2	Solute carrier family 35 member F2	0	1	0	0	1
SLC43A1	Large neutral amino acids transporter small subunit 3 (L-type amino acid transporter 3) (Prostate cancer overexpressed gene 1 protein) (Solute carrier family 43 member 1)	0	1	0	0	1
SNX17	Sorting nexin-17	0	1	0	0	1
SYT7	Synaptotagmin-7 (IPCA-7) (Prostate cancer-associated protein 7) (Synaptotagmin VII) (SytVII)	0	1	0	0	1
TTC4	Tetratricopeptide repeat protein 4 (TPR repeat protein 4)	0	1	0	0	1
VAMP5	Vesicle-associated membrane protein 5 (VAMP-5) (Myobrevin)	0	1	0	0	1
ANTXR1	Anthrax toxin receptor 1 (Tumor endothelial marker 8)	0	1	0	0	1
ATP10D	Phospholipid-transporting ATPase VD (EC 7.6.2.1) (ATPase class V type 10D) (P4-ATPase flippase complex alpha subunit ATP10D)	0	1	0	0	1
BUD31	Protein BUD31 homolog (Protein EDG-2) (Protein G10 homolog)	0	1	0	0	1
C4orf19	Uncharacterized protein C4orf19	0	1	0	0	1
CUL1	Cullin-1 (CUL-1)	0	1	0	0	1
DEPDC7	DEP domain-containing protein 7 (Protein TR2/D15)	0	1	0	0	1
EPHB3	Ephrin type-B receptor 3 (EC 2.7.10.1) (EPH-like tyrosine kinase 2) (EPH-like kinase 2) (Embryonic kinase 2) (EK2) (hEK2) (Tyrosine-protein kinase TYRO6)	0	1	0	0	1
GCC2	GRIP and coiled-coil domain-containing protein 2 (185 kDa Golgi coiled-coil protein) (GCC185) (CLL-associated antigen KW-11) (CTCL tumor antigen se1-1) (Ran-binding protein 2-like 4) (RanBP2L4) (Renal carcinoma antigen NY-REN-53)	0	1	0	0	1
GOLPH3L	Golgi phosphoprotein 3-like (GPP34-related protein)	0	1	0	0	1
GULP1	PTB domain-containing engulfment adapter protein 1 (Cell death protein 6 homolog) (PTB domain adapter protein CED-6) (Protein GULP)	0	1	0	0	1
INA	Alpha-internexin (Alpha-Inx) (66 kDa neurofilament protein) (NF-66) (Neurofilament-66) (Neurofilament 5)	0	1	0	0	1
ITGB5	Integrin beta-5	0	1	0	0	1
JAG1	Protein jagged-1 (Jagged1) (hJ1) (CD antigen CD339)	0	1	0	0	1
NUBPL	Iron-sulfur protein NUBPL (IND1 homolog) (Nucleotide-binding protein-like) (huInd1)	0	1	0	0	1
OSBPL10	Oxysterol-binding protein-related protein 10 (ORP-10) (OSBP-related protein 10)	0	1	0	0	1
PLEKHA6	Pleckstrin homology domain-containing family A member 6 (PH domain-containing family A member 6) (Phosphoinositol 3-phosphate-binding protein 3) (PEPP-3)	0	1	0	0	1
PTPRB	Receptor-type tyrosine-protein phosphatase beta (Protein-tyrosine phosphatase beta) (R-PTP-beta) (EC 3.1.3.48) (Vascular endothelial protein tyrosine phosphatase) (VE-PTP)	0	1	0	0	1
RLTPR	#N/A	0	1	0	0	1
SDCBP	Syntenin-1 (Melanoma differentiation-associated protein 9) (MDA-9) (Pro-TGF-alpha cytoplasmic domain-interacting protein 18) (TACIP18) (Scaffold protein Pbp1) (Syndecan-binding protein 1)	0	1	0	0	1
SLC20A1	Sodium-dependent phosphate transporter 1 (Gibbon ape leukemia virus receptor 1) (GLVR-1) (Leukemia virus receptor 1 homolog) (Phosphate transporter 1) (PiT-1) (Solute carrier family 20 member 1)	0	1	0	0	1
SPRY2	Protein sprouty homolog 2 (Spry-2)	0	1	0	0	1
TMEM159	Lipid droplet assembly factor 1 (Promethin) (Transmembrane protein 159)	0	1	0	0	1
TTN	Titin (EC 2.7.11.1) (Connectin) (Rhabdomyosarcoma antigen MU-RMS-40.14)	0	1	0	0	1
TTPAL	Alpha-tocopherol transfer protein-like	0	1	0	0	1
VPS13A	Vacuolar protein sorting-associated protein 13A (Chorea-acanthocytosis protein) (Chorein)	0	1	0	0	1
VPS13C	Vacuolar protein sorting-associated protein 13C	0	1	0	0	1
ABCC2	Canalicular multispecific organic anion transporter 1 (ATP-binding cassette sub-family C member 2) (Canalicular multidrug resistance protein) (Multidrug resistance-associated protein 2) (EC 7.6.2.2)	0	1	0	0	1
AGTPBP1	Cytosolic carboxypeptidase 1 (EC 3.4.17.-) (ATP/GTP-binding protein 1) (Nervous system nuclear protein induced by axotomy protein 1 homolog)	0	1	0	0	1
ANK2	Ankyrin-2 (ANK-2) (Ankyrin-B) (Brain ankyrin) (Non-erythroid ankyrin)	0	1	0	0	1
ANTXR2	Anthrax toxin receptor 2 (Capillary morphogenesis gene 2 protein) (CMG-2)	0	1	0	0	1
ARHGAP29	Rho GTPase-activating protein 29 (PTPL1-associated RhoGAP protein 1) (Rho-type GTPase-activating protein 29)	0	1	0	0	1
ARHGEF26	Rho guanine nucleotide exchange factor 26 (SH3 domain-containing guanine exchange factor)	0	1	0	0	1
ASPRV1	Retroviral-like aspartic protease 1 (EC 3.4.23.-) (Skin-specific retroviral-like aspartic protease) (SASPase) (Skin aspartic protease) (TPA-inducible aspartic proteinase-like protein) (TAPS)	0	1	0	0	1
ASPSCR1	Tether containing UBX domain for GLUT4 (Alveolar soft part sarcoma chromosomal region candidate gene 1 protein) (Alveolar soft part sarcoma locus) (Renal papillary cell carcinoma protein 17) (UBX domain-containing protein 9)	0	1	0	0	1
ATG4C	Cysteine protease ATG4C (EC 3.4.22.-) (AUT-like 3 cysteine endopeptidase) (Autophagin-3) (Autophagy-related cysteine endopeptidase 3) (Autophagy-related protein 4 homolog C)	0	1	0	0	1
BAMBI	BMP and activin membrane-bound inhibitor homolog (Non-metastatic gene A protein) (Putative transmembrane protein NMA)	0	1	0	0	1
CALML3	Calmodulin-like protein 3 (CaM-like protein) (CLP) (Calmodulin-related protein NB-1)	0	1	0	0	1
CAMKV	CaM kinase-like vesicle-associated protein	0	1	0	0	1
CDKL5	Cyclin-dependent kinase-like 5 (EC 2.7.11.22) (Serine/threonine-protein kinase 9)	0	1	0	0	1
CEACAM1	Carcinoembryonic antigen-related cell adhesion molecule 1 (Biliary glycoprotein 1) (BGP-1) (CD antigen CD66a)	0	1	0	0	1
CFTR	Cystic fibrosis transmembrane conductance regulator (CFTR) (ATP-binding cassette sub-family C member 7) (Channel conductance-controlling ATPase) (EC 5.6.1.6) (cAMP-dependent chloride channel)	0	1	0	0	1
CHMP3	Charged multivesicular body protein 3 (Chromatin-modifying protein 3) (Neuroendocrine differentiation factor) (Vacuolar protein sorting-associated protein 24) (hVps24)	0	1	0	0	1
CLDN6	Claudin-6 (Skullin)	0	1	0	0	1
COBL	Protein cordon-bleu	0	1	0	0	1
COL3A1	Collagen alpha-1(III) chain	0	1	0	0	1
COPS3	COP9 signalosome complex subunit 3 (SGN3) (Signalosome subunit 3) (JAB1-containing signalosome subunit 3)	0	1	0	0	1
CPLX2	Complexin-2 (Complexin II) (CPX II) (Synaphin-1)	0	1	0	0	1
CRNN	Cornulin (53 kDa putative calcium-binding protein) (53 kDa squamous epithelial-induced stress protein) (58 kDa heat shock protein) (Squamous epithelial heat shock protein 53) (Tumor-related protein)	0	1	0	0	1
CSRP1	Cysteine and glycine-rich protein 1 (Cysteine-rich protein 1) (CRP) (CRP1) (Epididymis luminal protein 141) (HEL-141)	0	1	0	0	1
DIAPH2	Protein diaphanous homolog 2 (Diaphanous-related formin-2) (DRF2)	0	1	0	0	1
DNAJC16	DnaJ homolog subfamily C member 16	0	1	0	0	1
DOCK6	Dedicator of cytokinesis protein 6	0	1	0	0	1
DTD1	D-aminoacyl-tRNA deacylase 1 (DTD) (EC 3.1.1.96) (DNA-unwinding element-binding protein B) (DUE-B) (Gly-tRNA(Ala) deacylase) (Histidyl-tRNA synthase-related)	0	1	0	0	1
EDAR	Tumor necrosis factor receptor superfamily member EDAR (Anhidrotic ectodysplasin receptor 1) (Downless homolog) (EDA-A1 receptor) (Ectodermal dysplasia receptor) (Ectodysplasin-A receptor)	0	1	0	0	1
ESAM	Endothelial cell-selective adhesion molecule	0	1	0	0	1
FNDC3A	Fibronectin type-III domain-containing protein 3A (Human gene expressed in odontoblasts)	0	1	0	0	1
GAP43	Neuromodulin (Axonal membrane protein GAP-43) (Growth-associated protein 43) (Neural phosphoprotein B-50) (pp46)	0	1	0	0	1
GJA1	Gap junction alpha-1 protein (Connexin-43) (Cx43) (Gap junction 43 kDa heart protein)	0	1	0	0	1
GNA12	Guanine nucleotide-binding protein subunit alpha-12 (G alpha-12) (G-protein subunit alpha-12)	0	1	0	0	1
GNAT1	Guanine nucleotide-binding protein G(t) subunit alpha-1 (Transducin alpha-1 chain)	0	1	0	0	1
GPRC5B	G-protein coupled receptor family C group 5 member B (A-69G12.1) (Retinoic acid-induced gene 2 protein) (RAIG-2)	0	1	0	0	1
GSTA5	Glutathione S-transferase A5 (EC 2.5.1.18) (GST class-alpha member 5) (Glutathione S-transferase A5-5)	0	1	0	0	1
HRH1	Histamine H1 receptor (H1R) (HH1R)	0	1	0	0	1
IGFBP3	Insulin-like growth factor-binding protein 3 (IBP-3) (IGF-binding protein 3) (IGFBP-3)	0	1	0	0	1
IL6ST	Interleukin-6 receptor subunit beta (IL-6 receptor subunit beta) (IL-6R subunit beta) (IL-6R-beta) (IL-6RB) (CDw130) (Interleukin-6 signal transducer) (Membrane glycoprotein 130) (gp130) (Oncostatin-M receptor subunit alpha) (CD antigen CD130)	0	1	0	0	1
IPMK	Inositol polyphosphate multikinase (EC 2.7.1.140) (EC 2.7.1.151) (EC 2.7.1.153) (Inositol 1,3,4,6-tetrakisphosphate 5-kinase)	0	1	0	0	1
KATNAL2	Katanin p60 ATPase-containing subunit A-like 2 (Katanin p60 subunit A-like 2) (EC 5.6.1.1) (p60 katanin-like 2)	0	1	0	0	1
KIF26B	Kinesin-like protein KIF26B	0	1	0	0	1
LCK	Tyrosine-protein kinase Lck (EC 2.7.10.2) (Leukocyte C-terminal Src kinase) (LSK) (Lymphocyte cell-specific protein-tyrosine kinase) (Protein YT16) (Proto-oncogene Lck) (T cell-specific protein-tyrosine kinase) (p56-LCK)	0	1	0	0	1
LRP2	Low-density lipoprotein receptor-related protein 2 (LRP-2) (Glycoprotein 330) (gp330) (Megalin)	0	1	0	0	1
MAP6	Microtubule-associated protein 6 (MAP-6) (Stable tubule-only polypeptide) (STOP)	0	1	0	0	1
MAPK13	Mitogen-activated protein kinase 13 (MAP kinase 13) (MAPK 13) (EC 2.7.11.24) (Mitogen-activated protein kinase p38 delta) (MAP kinase p38 delta) (Stress-activated protein kinase 4)	0	1	0	0	1
MME	Neprilysin (EC 3.4.24.11) (Atriopeptidase) (Common acute lymphocytic leukemia antigen) (CALLA) (Enkephalinase) (Neutral endopeptidase 24.11) (NEP) (Neutral endopeptidase) (Skin fibroblast elastase) (SFE) (CD antigen CD10)	0	1	0	0	1
MXRA7	Matrix-remodeling-associated protein 7	0	1	0	0	1
MXRA8	Matrix remodeling-associated protein 8 (Limitrin)	0	1	0	0	1
NEB	Nebulin	0	1	0	0	1
NOX1	NADPH oxidase 1 (NOX-1) (EC 1.-.-.-) (Mitogenic oxidase 1) (MOX-1) (NADH/NADPH mitogenic oxidase subunit P65-MOX) (NOH-1)	0	1	0	0	1
NRP2	Neuropilin-2 (Vascular endothelial cell growth factor 165 receptor 2)	0	1	0	0	1
OAS1	2'-5'-oligoadenylate synthase 1 ((2-5')oligo(A) synthase 1) (2-5A synthase 1) (EC 2.7.7.84) (E18/E16) (p46/p42 OAS)	0	1	0	0	1
PARP12	Protein mono-ADP-ribosyltransferase PARP12 (EC 2.4.2.-) (ADP-ribosyltransferase diphtheria toxin-like 12) (ARTD12) (Poly [ADP-ribose] polymerase 12) (PARP-12) (Zinc finger CCCH domain-containing protein 1)	0	1	0	0	1
PCDHGA10	Protocadherin gamma-A10 (PCDH-gamma-A10)	0	1	0	0	1
PDZK1	Na(+)/H(+) exchange regulatory cofactor NHE-RF3 (NHERF-3) (CFTR-associated protein of 70 kDa) (Na(+)/H(+) exchanger regulatory factor 3) (Na/Pi cotransporter C-terminal-associated protein 1) (NaPi-Cap1) (PDZ domain-containing protein 1) (Sodium-hydrogen exchanger regulatory factor 3)	0	1	0	0	1
PHACTR2	Phosphatase and actin regulator 2	0	1	0	0	1
PHLPP1	PH domain leucine-rich repeat-containing protein phosphatase 1 (EC 3.1.3.16) (Pleckstrin homology domain-containing family E member 1) (PH domain-containing family E member 1) (Suprachiasmatic nucleus circadian oscillatory protein) (hSCOP)	0	1	0	0	1
PLIN2	Perilipin-2 (Adipophilin) (Adipose differentiation-related protein) (ADRP)	0	1	0	0	1
PLXNC1	Plexin-C1 (Virus-encoded semaphorin protein receptor) (CD antigen CD232)	0	1	0	0	1
PPP3CB	Serine/threonine-protein phosphatase 2B catalytic subunit beta isoform (EC 3.1.3.16) (CAM-PRP catalytic subunit) (Calmodulin-dependent calcineurin A subunit beta isoform) (CNA beta)	0	1	0	0	1
PRG4	Proteoglycan 4 (Lubricin) (Megakaryocyte-stimulating factor) (Superficial zone proteoglycan) [Cleaved into: Proteoglycan 4 C-terminal part]	0	1	0	0	1
PRR15L	Proline-rich protein 15-like protein (Protein ATAD4)	0	1	0	0	1
PRTG	Protogenin (Protein Shen-Dan)	0	1	0	0	1
RAB37	Ras-related protein Rab-37	0	1	0	0	1
RLIM	E3 ubiquitin-protein ligase RLIM (EC 2.3.2.27) (LIM domain-interacting RING finger protein) (RING finger LIM domain-binding protein) (R-LIM) (RING finger protein 12) (RING-type E3 ubiquitin transferase RLIM) (Renal carcinoma antigen NY-REN-43)	0	1	0	0	1
S100A7	Protein S100-A7 (Psoriasin) (S100 calcium-binding protein A7)	0	1	0	0	1
S100A8	Protein S100-A8 (Calgranulin-A) (Calprotectin L1L subunit) (Cystic fibrosis antigen) (CFAG) (Leukocyte L1 complex light chain) (Migration inhibitory factor-related protein 8) (MRP-8) (p8) (S100 calcium-binding protein A8) (Urinary stone protein band A)	0	1	0	0	1
SERPINB3	Serpin B3 (Protein T4-A) (Squamous cell carcinoma antigen 1) (SCCA-1)	0	1	0	0	1
SIGIRR	Single Ig IL-1-related receptor (Single Ig IL-1R-related molecule) (Single immunoglobulin domain-containing IL1R-related protein) (Toll/interleukin-1 receptor 8) (TIR8)	0	1	0	0	1
SLC4A3	Anion exchange protein 3 (AE 3) (Anion exchanger 3) (CAE3/BAE3) (Cardiac/brain band 3-like protein) (Neuronal band 3-like protein) (Solute carrier family 4 member 3)	0	1	0	0	1
SLC4A8	Electroneutral sodium bicarbonate exchanger 1 (Electroneutral Na(+)-driven Cl-HCO3 exchanger) (Solute carrier family 4 member 8) (k-NBC3)	0	1	0	0	1
SLCO2A1	Solute carrier organic anion transporter family member 2A1 (Prostaglandin transporter) (PGT) (Solute carrier family 21 member 2)	0	1	0	0	1
SLCO2B1	Solute carrier organic anion transporter family member 2B1 (Organic anion transporter B) (OATP-B) (Organic anion transporter polypeptide-related protein 2) (OATP-RP2) (OATPRP2) (Solute carrier family 21 member 9)	0	1	0	0	1
SMAGP	Small cell adhesion glycoprotein (Small transmembrane and glycosylated protein)	0	1	0	0	1
SMPD4	Sphingomyelin phosphodiesterase 4 (EC 3.1.4.12) (Neutral sphingomyelinase 3) (nSMase-3) (nSMase3) (Neutral sphingomyelinase III)	0	1	0	0	1
SNX30	Sorting nexin-30	0	1	0	0	1
SORBS2	Sorbin and SH3 domain-containing protein 2 (Arg-binding protein 2) (ArgBP2) (Arg/Abl-interacting protein 2) (Sorbin)	0	1	0	0	1
SPRY1	Protein sprouty homolog 1 (Spry-1)	0	1	0	0	1
SYTL2	Synaptotagmin-like protein 2 (Breast cancer-associated antigen SGA-72M) (Exophilin-4)	0	1	0	0	1
TXLNG	Gamma-taxilin (Environmental lipopolysaccharide-responding gene protein) (Factor inhibiting ATF4-mediated transcription) (FIAT) (Lipopolysaccharide-specific response protein 5)	0	1	0	0	1
UBE2J1	Ubiquitin-conjugating enzyme E2 J1 (EC 2.3.2.23) (E2 ubiquitin-conjugating enzyme J1) (Non-canonical ubiquitin-conjugating enzyme 1) (NCUBE-1) (Yeast ubiquitin-conjugating enzyme UBC6 homolog E) (HsUBC6e)	0	1	0	0	1
YWHAQ	14-3-3 protein theta (14-3-3 protein T-cell) (14-3-3 protein tau) (Protein HS1)	0	1	0	0	1
ZAP70	Tyrosine-protein kinase ZAP-70 (EC 2.7.10.2) (70 kDa zeta-chain associated protein) (Syk-related tyrosine kinase)	0	1	0	0	1
ZRSR2	U2 small nuclear ribonucleoprotein auxiliary factor 35 kDa subunit-related protein 2 (CCCH type zinc finger, RNA-binding motif and serine/arginine rich protein 2) (Renal carcinoma antigen NY-REN-20) (U2(RNU2) small nuclear RNA auxiliary factor 1-like 2) (U2AF35-related protein) (URP)	0	1	0	0	1
VAMP2	Vesicle-associated membrane protein 2 (VAMP-2) (Synaptobrevin-2)	1	0	0	0	1
RAB1A	Ras-related protein Rab-1A (YPT1-related protein)	1	0	0	0	1
STX4	Syntaxin-4 (Renal carcinoma antigen NY-REN-31)	1	0	0	0	1
CPT2	Carnitine O-palmitoyltransferase 2, mitochondrial (EC 2.3.1.21) (Carnitine palmitoyltransferase II) (CPT II)	1	0	0	0	1
JAG2	Protein jagged-2 (Jagged2) (hJ2)	1	0	0	0	1
NDRG1	Protein NDRG1 (Differentiation-related gene 1 protein) (DRG-1) (N-myc downstream-regulated gene 1 protein) (Nickel-specific induction protein Cap43) (Reducing agents and tunicamycin-responsive protein) (RTP) (Rit42)	1	0	0	0	1
NSDHL	Sterol-4-alpha-carboxylate 3-dehydrogenase, decarboxylating (EC 1.1.1.170) (Protein H105e3)	1	0	0	0	1
SAR1A	GTP-binding protein SAR1a (COPII-associated small GTPase)	1	0	0	0	1
VAMP4	Vesicle-associated membrane protein 4 (VAMP-4)	1	0	0	0	1
ZFPL1	Zinc finger protein-like 1 (Zinc finger protein MCG4)	1	0	0	0	1
APBB1	Amyloid-beta A4 precursor protein-binding family B member 1 (Protein Fe65)	1	0	0	0	1
DSC3	Desmocollin-3 (Cadherin family member 3) (Desmocollin-4) (HT-CP)	1	0	0	0	1
MARK1	Serine/threonine-protein kinase MARK1 (EC 2.7.11.1) (EC 2.7.11.26) (MAP/microtubule affinity-regulating kinase 1) (PAR1 homolog c) (Par-1c) (Par1c)	1	0	0	0	1
STX18	Syntaxin-18 (Cell growth-inhibiting gene 9 protein)	1	0	0	0	1
ARF1	ADP-ribosylation factor 1	1	0	0	0	1
CDK16	Cyclin-dependent kinase 16 (EC 2.7.11.22) (Cell division protein kinase 16) (PCTAIRE-motif protein kinase 1) (Serine/threonine-protein kinase PCTAIRE-1)	1	0	0	0	1
CHPT1	Cholinephosphotransferase 1 (hCPT1) (EC 2.7.8.2) (AAPT1-like protein) (Diacylglycerol cholinephosphotransferase 1)	1	0	0	0	1
DHCR7	7-dehydrocholesterol reductase (7-DHC reductase) (EC 1.3.1.21) (Delta7-sterol reductase) (Sterol Delta(7)-reductase) (Sterol reductase SR-2)	1	0	0	0	1
GNA11	Guanine nucleotide-binding protein subunit alpha-11 (G alpha-11) (G-protein subunit alpha-11) (Guanine nucleotide-binding protein G(y) subunit alpha)	1	0	0	0	1
HM13	Minor histocompatibility antigen H13 (EC 3.4.23.-) (Intramembrane protease 1) (IMP-1) (IMPAS-1) (hIMP1) (Presenilin-like protein 3) (Signal peptide peptidase)	1	0	0	0	1
ITM2C	Integral membrane protein 2C (Cerebral protein 14) (Transmembrane protein BRI3) [Cleaved into: CT-BRI3]	1	0	0	0	1
NEO1	Neogenin (Immunoglobulin superfamily DCC subclass member 2)	1	0	0	0	1
RAB21	Ras-related protein Rab-21	1	0	0	0	1
1A02	#N/A	1	0	0	0	1
1B37	#N/A	1	0	0	0	1
1B42	#N/A	1	0	0	0	1
4F2	#N/A	1	0	0	0	1
AAAS	Aladin (Adracalin)	1	0	0	0	1
AAAT	#N/A	1	0	0	0	1
ADA17	#N/A	1	0	0	0	1
ADCYA	#N/A	1	0	0	0	1
ADR1	#N/A	1	0	0	0	1
AIDA	Axin interactor, dorsalization-associated protein (Axin interaction partner and dorsalization antagonist)	1	0	0	0	1
ANR32	#N/A	1	0	0	0	1
AP2M1	AP-2 complex subunit mu (AP-2 mu chain) (Adaptin-mu2) (Adaptor protein complex AP-2 subunit mu) (Adaptor-related protein complex 2 subunit mu) (Clathrin assembly protein complex 2 mu medium chain) (Clathrin coat assembly protein AP50) (Clathrin coat-associated protein AP50) (HA2 50 kDa subunit) (Plasma membrane adaptor AP-2 50 kDa protein)	1	0	0	0	1
ARI1B	#N/A	1	0	0	0	1
AT1A1	#N/A	1	0	0	0	1
AT2B4	#N/A	1	0	0	0	1
BASI	#N/A	1	0	0	0	1
BMPR2	Bone morphogenetic protein receptor type-2 (BMP type-2 receptor) (BMPR-2) (EC 2.7.11.30) (Bone morphogenetic protein receptor type II) (BMP type II receptor) (BMPR-II)	1	0	0	0	1
BORG4	#N/A	1	0	0	0	1
BORG5	#N/A	1	0	0	0	1
C99L2	#N/A	1	0	0	0	1
CAHD1	#N/A	1	0	0	0	1
CD47	Leukocyte surface antigen CD47 (Antigenic surface determinant protein OA3) (Integrin-associated protein) (IAP) (Protein MER6) (CD antigen CD47)	1	0	0	0	1
CE104	#N/A	1	0	0	0	1
CHCH3	#N/A	1	0	0	0	1
CISD1	CDGSH iron-sulfur domain-containing protein 1 (MitoNEET)	1	0	0	0	1
CLC1A	#N/A	1	0	0	0	1
CN37	#N/A	1	0	0	0	1
CNTLN	Centlein (Centrosomal protein)	1	0	0	0	1
CSPG5	Chondroitin sulfate proteoglycan 5 (Acidic leucine-rich EGF-like domain-containing brain protein) (Neuroglycan C)	1	0	0	0	1
CTR1	#N/A	1	0	0	0	1
CXAR	#N/A	1	0	0	0	1
DCBD1	#N/A	1	0	0	0	1
DCNL3	#N/A	1	0	0	0	1
E41LB	#N/A	1	0	0	0	1
EAA1	#N/A	1	0	0	0	1
ELK1	ETS domain-containing protein Elk-1	1	0	0	0	1
EPHX4	Epoxide hydrolase 4 (EC 3.3.-.-) (Abhydrolase domain-containing protein 7) (Epoxide hydrolase-related protein)	1	0	0	0	1
EXT1	Exostosin-1 (EC 2.4.1.224) (EC 2.4.1.225) (Glucuronosyl-N-acetylglucosaminyl-proteoglycan/N-acetylglucosaminyl-proteoglycan 4-alpha-N-acetylglucosaminyltransferase) (Multiple exostoses protein 1) (Putative tumor suppressor protein EXT1)	1	0	0	0	1
FLVC1	#N/A	1	0	0	0	1
INGR1	#N/A	1	0	0	0	1
ITA6	#N/A	1	0	0	0	1
ITB1	#N/A	1	0	0	0	1
ITFG3	#N/A	1	0	0	0	1
ITM2B	Integral membrane protein 2B (Immature BRI2) (imBRI2) (Protein E25B) (Transmembrane protein BRI) (Bri) [Cleaved into: BRI2, membrane form (Mature BRI2) (mBRI2); BRI2 intracellular domain (BRI2 ICD); BRI2C, soluble form; Bri23 peptide (Bri2-23) (ABri23) (C-terminal peptide) (P23 peptide)]	1	0	0	0	1
JAM1	#N/A	1	0	0	0	1
K319L	#N/A	1	0	0	0	1
KC1G2	#N/A	1	0	0	0	1
KC1G3	#N/A	1	0	0	0	1
KIRR1	#N/A	1	0	0	0	1
LCMT1	Leucine carboxyl methyltransferase 1 (EC 2.1.1.233) (Protein-leucine O-methyltransferase) ([Phosphatase 2A protein]-leucine-carboxy methyltransferase 1)	1	0	0	0	1
LITAF	Lipopolysaccharide-induced tumor necrosis factor-alpha factor (LPS-induced TNF-alpha factor) (Small integral membrane protein of lysosome/late endosome) (p53-induced gene 7 protein)	1	0	0	0	1
LRC57	#N/A	1	0	0	0	1
LTOR1	#N/A	1	0	0	0	1
MALD2	#N/A	1	0	0	0	1
MBTP1	#N/A	1	0	0	0	1
MCL1	Induced myeloid leukemia cell differentiation protein Mcl-1 (Bcl-2-like protein 3) (Bcl2-L-3) (Bcl-2-related protein EAT/mcl1) (mcl1/EAT)	1	0	0	0	1
MIMIT	#N/A	1	0	0	0	1
MOT1	#N/A	1	0	0	0	1
MRCKA	#N/A	1	0	0	0	1
MRP	#N/A	1	0	0	0	1
MUC18	#N/A	1	0	0	0	1
NAL10	#N/A	1	0	0	0	1
PC11X	#N/A	1	0	0	0	1
PHLB1	#N/A	1	0	0	0	1
PKHO1	#N/A	1	0	0	0	1
PLD3	5'-3' exonuclease PLD3 (EC 3.1.16.1) (Choline phosphatase 3) (HindIII K4L homolog) (Hu-K4) (Phosphatidylcholine-hydrolyzing phospholipase D3) (Phospholipase D3) (PLD 3)	1	0	0	0	1
PLEC	Plectin (PCN) (PLTN) (Hemidesmosomal protein 1) (HD1) (Plectin-1)	1	0	0	0	1
PLS1	Plastin-1 (Intestine-specific plastin) (I-plastin)	1	0	0	0	1
PLS3	Plastin-3 (T-plastin)	1	0	0	0	1
PLXA1	#N/A	1	0	0	0	1
PPIF	Peptidyl-prolyl cis-trans isomerase F, mitochondrial (PPIase F) (EC 5.2.1.8) (Cyclophilin D) (CyP-D) (CypD) (Cyclophilin F) (Mitochondrial cyclophilin) (CyP-M) (Rotamase F)	1	0	0	0	1
PRAF1	#N/A	1	0	0	0	1
PSN1	#N/A	1	0	0	0	1
PTN9	#N/A	1	0	0	0	1
RAP2C	Ras-related protein Rap-2c (EC 3.6.5.2)	1	0	0	0	1
RECQ5	#N/A	1	0	0	0	1
RGPS2	#N/A	1	0	0	0	1
RHBD2	#N/A	1	0	0	0	1
RNBP6	#N/A	1	0	0	0	1
RSPRY	#N/A	1	0	0	0	1
S19A1	#N/A	1	0	0	0	1
S20A2	#N/A	1	0	0	0	1
S23A2	#N/A	1	0	0	0	1
S29A1	#N/A	1	0	0	0	1
S38A1	#N/A	1	0	0	0	1
S38A2	#N/A	1	0	0	0	1
S39A6	#N/A	1	0	0	0	1
S39AE	#N/A	1	0	0	0	1
SC22B	#N/A	1	0	0	0	1
SC5A3	#N/A	1	0	0	0	1
SCAM3	#N/A	1	0	0	0	1
SCRB1	#N/A	1	0	0	0	1
SEM6A	#N/A	1	0	0	0	1
SFT2A	#N/A	1	0	0	0	1
SFT2C	#N/A	1	0	0	0	1
SHPS1	#N/A	1	0	0	0	1
SOAT1	Sterol O-acyltransferase 1 (EC 2.3.1.26) (Acyl-coenzyme A:cholesterol acyltransferase 1) (ACAT-1) (Cholesterol acyltransferase 1)	1	0	0	0	1
SPG21	Maspardin (Acid cluster protein 33) (Spastic paraplegia 21 autosomal recessive Mast syndrome protein) (Spastic paraplegia 21 protein)	1	0	0	0	1
SPY2	#N/A	1	0	0	0	1
STEA1	#N/A	1	0	0	0	1
STEA3	#N/A	1	0	0	0	1
SUSD5	Sushi domain-containing protein 5	1	0	0	0	1
T161A	#N/A	1	0	0	0	1
TACC1	Transforming acidic coiled-coil-containing protein 1 (Gastric cancer antigen Ga55) (Taxin-1)	1	0	0	0	1
TFR1	#N/A	1	0	0	0	1
TLDC1	#N/A	1	0	0	0	1
TM165	#N/A	1	0	0	0	1
TM230	#N/A	1	0	0	0	1
TM237	#N/A	1	0	0	0	1
TM55B	#N/A	1	0	0	0	1
TM87A	#N/A	1	0	0	0	1
TMM59	#N/A	1	0	0	0	1
TMM79	#N/A	1	0	0	0	1
TMX2	Thioredoxin-related transmembrane protein 2 (Cell proliferation-inducing gene 26 protein) (Thioredoxin domain-containing protein 14)	1	0	0	0	1
WISP2	#N/A	1	0	0	0	1
XCT	#N/A	1	0	0	0	1
YIPF4	Protein YIPF4 (YIP1 family member 4)	1	0	0	0	1
ZDH18	#N/A	1	0	0	0	1
ZDH20	#N/A	1	0	0	0	1
ZNT7	#N/A	1	0	0	0	1
SEPT12	#N/A	1	0	0	0	1
A4	#N/A	1	0	0	0	1
ABD12	#N/A	1	0	0	0	1
ABH15	#N/A	1	0	0	0	1
ACATN	#N/A	1	0	0	0	1
ACOD	#N/A	1	0	0	0	1
AN18B	#N/A	1	0	0	0	1
ANGL4	#N/A	1	0	0	0	1
ANO10	Anoctamin-10 (Transmembrane protein 16K)	1	0	0	0	1
ANR26	#N/A	1	0	0	0	1
ANR50	#N/A	1	0	0	0	1
AR13B	#N/A	1	0	0	0	1
ARRD1	#N/A	1	0	0	0	1
ARVC	#N/A	1	0	0	0	1
AT2B1	#N/A	1	0	0	0	1
ATD3A	#N/A	1	0	0	0	1
ATLA1	#N/A	1	0	0	0	1
AURKB	Aurora kinase B (EC 2.7.11.1) (Aurora 1) (Aurora- and IPL1-like midbody-associated protein 1) (AIM-1) (Aurora/IPL1-related kinase 2) (ARK-2) (Aurora-related kinase 2) (STK-1) (Serine/threonine-protein kinase 12) (Serine/threonine-protein kinase 5) (Serine/threonine-protein kinase aurora-B)	1	0	0	0	1
B2L13	#N/A	1	0	0	0	1
B3A2	#N/A	1	0	0	0	1
BAP31	#N/A	1	0	0	0	1
BPIA3	#N/A	1	0	0	0	1
C2C2L	#N/A	1	0	0	0	1
CA043	#N/A	1	0	0	0	1
CA064	#N/A	1	0	0	0	1
CB142	#N/A	1	0	0	0	1
CBPD	#N/A	1	0	0	0	1
CCD47	#N/A	1	0	0	0	1
CDKAL	#N/A	1	0	0	0	1
CH047	#N/A	1	0	0	0	1
CISD2	CDGSH iron-sulfur domain-containing protein 2 (Endoplasmic reticulum intermembrane small protein) (MitoNEET-related 1 protein) (Miner1) (Nutrient-deprivation autophagy factor-1) (NAF-1)	1	0	0	0	1
CKAP4	Cytoskeleton-associated protein 4 (63-kDa cytoskeleton-linking membrane protein) (Climp-63) (p63)	1	0	0	0	1
CLCC1	Chloride channel CLIC-like protein 1 (Mid-1-related chloride channel protein 1)	1	0	0	0	1
COBA2	#N/A	1	0	0	0	1
COMD4	#N/A	1	0	0	0	1
CP51A	#N/A	1	0	0	0	1
CSMD3	CUB and sushi domain-containing protein 3 (CUB and sushi multiple domains protein 3)	1	0	0	0	1
CTNB1	#N/A	1	0	0	0	1
CTND1	#N/A	1	0	0	0	1
CTR2	#N/A	1	0	0	0	1
CXA1	#N/A	1	0	0	0	1
CXG1	#N/A	1	0	0	0	1
CYB5B	Cytochrome b5 type B (Cytochrome b5 outer mitochondrial membrane isoform)	1	0	0	0	1
CYTSB	#N/A	1	0	0	0	1
DDRGK	#N/A	1	0	0	0	1
DEP1B	#N/A	1	0	0	0	1
DGKK	Diacylglycerol kinase kappa (DAG kinase kappa) (DGK-kappa) (EC 2.7.1.107) (142 kDa diacylglycerol kinase) (Diglyceride kinase kappa)	1	0	0	0	1
DLGP4	#N/A	1	0	0	0	1
DMD	Dystrophin	1	0	0	0	1
DNJC1	#N/A	1	0	0	0	1
DRG1	Developmentally-regulated GTP-binding protein 1 (DRG-1) (Neural precursor cell expressed developmentally down-regulated protein 3) (NEDD-3) (Translation factor GTPase DRG1) (TRAFAC GTPase DRG1) (EC 3.6.5.-)	1	0	0	0	1
DYR	#N/A	1	0	0	0	1
E2AK3	#N/A	1	0	0	0	1
E41L1	#N/A	1	0	0	0	1
E41L2	#N/A	1	0	0	0	1
E41L3	#N/A	1	0	0	0	1
E41L5	#N/A	1	0	0	0	1
EI24	Etoposide-induced protein 2.4 homolog (p53-induced gene 8 protein)	1	0	0	0	1
ELOV1	#N/A	1	0	0	0	1
ELOV2	#N/A	1	0	0	0	1
ELOV5	#N/A	1	0	0	0	1
EMD	Emerin	1	0	0	0	1
F126B	#N/A	1	0	0	0	1
F177A	#N/A	1	0	0	0	1
F213A	#N/A	1	0	0	0	1
F91A1	#N/A	1	0	0	0	1
FA73A	#N/A	1	0	0	0	1
FAF2	FAS-associated factor 2 (Protein ETEA) (UBX domain-containing protein 3B) (UBX domain-containing protein 8)	1	0	0	0	1
FAT2	Protocadherin Fat 2 (hFat2) (Cadherin family member 8) (Multiple epidermal growth factor-like domains protein 1) (Multiple EGF-like domains protein 1)	1	0	0	0	1
GEN	#N/A	1	0	0	0	1
GNAS1	#N/A	1	0	0	0	1
GO45	#N/A	1	0	0	0	1
GP107	#N/A	1	0	0	0	1
GRD2I	#N/A	1	0	0	0	1
GRDN	#N/A	1	0	0	0	1
GRK6	G protein-coupled receptor kinase 6 (EC 2.7.11.16) (G protein-coupled receptor kinase GRK6)	1	0	0	0	1
HMOX1	Heme oxygenase 1 (HO-1) (EC 1.14.14.18)	1	0	0	0	1
IL6RB	#N/A	1	0	0	0	1
JKIP2	#N/A	1	0	0	0	1
K0754	#N/A	1	0	0	0	1
K895L	#N/A	1	0	0	0	1
KCT2	Keratinocyte-associated transmembrane protein 2	1	0	0	0	1
KDIS	#N/A	1	0	0	0	1
KI20B	#N/A	1	0	0	0	1
KLRG2	Killer cell lectin-like receptor subfamily G member 2 (C-type lectin domain family 15 member B)	1	0	0	0	1
KTN1	Kinectin (CG-1 antigen) (Kinesin receptor)	1	0	0	0	1
LCAP	#N/A	1	0	0	0	1
LIPB1	#N/A	1	0	0	0	1
LMNB1	Lamin-B1	1	0	0	0	1
LNP	#N/A	1	0	0	0	1
LRIG3	Leucine-rich repeats and immunoglobulin-like domains protein 3 (LIG-3)	1	0	0	0	1
M18BP	#N/A	1	0	0	0	1
MAGE1	#N/A	1	0	0	0	1
MAN1	#N/A	1	0	0	0	1
MBOA7	#N/A	1	0	0	0	1
MD12L	#N/A	1	0	0	0	1
MMGT1	ER membrane protein complex subunit 5 (Membrane magnesium transporter 1) (Transmembrane protein 32)	1	0	0	0	1
MPRI	#N/A	1	0	0	0	1
MRP5	#N/A	1	0	0	0	1
MTR1L	#N/A	1	0	0	0	1
MYCB2	#N/A	1	0	0	0	1
MYCBP	c-Myc-binding protein (Associate of Myc 1) (AMY-1)	1	0	0	0	1
NB5R1	#N/A	1	0	0	0	1
NCPR	#N/A	1	0	0	0	1
NDC1	Nucleoporin NDC1 (hNDC1) (Transmembrane protein 48)	1	0	0	0	1
ODR4	Protein odr-4 homolog (hODR-4) (LAG1-interacting protein) (Transactivated by transforming growth factor beta protein 1)	1	0	0	0	1
OSBL8	#N/A	1	0	0	0	1
P5I11	#N/A	1	0	0	0	1
PDZD8	PDZ domain-containing protein 8 (Sarcoma antigen NY-SAR-84/NY-SAR-104)	1	0	0	0	1
PEX13	Peroxisomal membrane protein PEX13 (Peroxin-13)	1	0	0	0	1
PHAG1	#N/A	1	0	0	0	1
PLCA	#N/A	1	0	0	0	1
PLD6	Mitochondrial cardiolipin hydrolase (EC 3.1.-.-) (Choline phosphatase 6) (Mitochondrial phospholipase) (MitoPLD) (Phosphatidylcholine-hydrolyzing phospholipase D6) (Phospholipase D6) (PLD 6) (Protein zucchini homolog)	1	0	0	0	1
PLK1	Serine/threonine-protein kinase PLK1 (EC 2.7.11.21) (Polo-like kinase 1) (PLK-1) (Serine/threonine-protein kinase 13) (STPK13)	1	0	0	0	1
PRAF3	#N/A	1	0	0	0	1
PTH2	Tuberoinfundibular peptide of 39 residues (TIP39) (Parathyroid hormone 2)	1	0	0	0	1
PTN1	#N/A	1	0	0	0	1
RAB17	Ras-related protein Rab-17	1	0	0	0	1
RAB1B	Ras-related protein Rab-1B	1	0	0	0	1
RAB3D	Ras-related protein Rab-3D	1	0	0	0	1
RB11B	#N/A	1	0	0	0	1
RENR	#N/A	1	0	0	0	1
RFT1	Protein RFT1 homolog	1	0	0	0	1
RHG01	#N/A	1	0	0	0	1
RN185	#N/A	1	0	0	0	1
RPGF2	#N/A	1	0	0	0	1
RPGF6	#N/A	1	0	0	0	1
RS27A	#N/A	1	0	0	0	1
S20A1	#N/A	1	0	0	0	1
S27A4	#N/A	1	0	0	0	1
S35A2	#N/A	1	0	0	0	1
S6A15	#N/A	1	0	0	0	1
SC5D	Lathosterol oxidase (EC 1.14.19.20) (C-5 sterol desaturase) (Delta(7)-sterol 5-desaturase) (Delta(7)-sterol C5(6)-desaturase) (Lathosterol 5-desaturase) (Sterol-C5-desaturase)	1	0	0	0	1
SC6A6	#N/A	1	0	0	0	1
SC6A8	#N/A	1	0	0	0	1
SC6A9	#N/A	1	0	0	0	1
SEC63	Translocation protein SEC63 homolog	1	0	0	0	1
SELS	#N/A	1	0	0	0	1
SEM4C	#N/A	1	0	0	0	1
SEM4D	#N/A	1	0	0	0	1
SGSM3	Small G protein signaling modulator 3 (Merlin-associated protein) (RUN and TBC1 domain-containing protein 3) (Rab-GTPase-activating protein-like protein) (RabGAPLP)	1	0	0	0	1
SL9A1	#N/A	1	0	0	0	1
SLIK5	#N/A	1	0	0	0	1
SNP47	#N/A	1	0	0	0	1
SPCS1	Signal peptidase complex subunit 1 (EC 3.4.-.-) (Microsomal signal peptidase 12 kDa subunit) (SPase 12 kDa subunit)	1	0	0	0	1
SPTN2	#N/A	1	0	0	0	1
SRPR	#N/A	1	0	0	0	1
SRPRB	Signal recognition particle receptor subunit beta (SR-beta) (Protein APMCF1)	1	0	0	0	1
SSRA	#N/A	1	0	0	0	1
SSRG	#N/A	1	0	0	0	1
STAR3	#N/A	1	0	0	0	1
STMN3	Stathmin-3 (SCG10-like protein)	1	0	0	0	1
STXB6	#N/A	1	0	0	0	1
SYGP1	#N/A	1	0	0	0	1
SYPL2	Synaptophysin-like protein 2	1	0	0	0	1
TBC14	#N/A	1	0	0	0	1
TBL2	Transducin beta-like protein 2 (WS beta-transducin repeats protein) (WS-betaTRP) (Williams-Beuren syndrome chromosomal region 13 protein)	1	0	0	0	1
TIM16	#N/A	1	0	0	0	1
TLR8	Toll-like receptor 8 (CD antigen CD288)	1	0	0	0	1
TM109	#N/A	1	0	0	0	1
TM115	#N/A	1	0	0	0	1
TM209	#N/A	1	0	0	0	1
TM214	#N/A	1	0	0	0	1
TM87B	#N/A	1	0	0	0	1
TMCO1	Calcium load-activated calcium channel (CLAC channel) (Transmembrane and coiled-coil domain-containing protein 1) (Transmembrane and coiled-coil domains protein 4) (Xenogeneic cross-immune protein PCIA3)	1	0	0	0	1
TMEM9	Proton-transporting V-type ATPase complex assembly regulator TMEM9 (v-ATPase assembly regulator TMEM9) (Dermal papilla-derived protein 4) (Transmembrane protein 9) (Protein TMEM9)	1	0	0	0	1
TNG2	#N/A	1	0	0	0	1
TOIP1	#N/A	1	0	0	0	1
TOIP2	#N/A	1	0	0	0	1
TOM70	#N/A	1	0	0	0	1
TPD54	#N/A	1	0	0	0	1
TRM7	#N/A	1	0	0	0	1
TRPM1	Transient receptor potential cation channel subfamily M member 1 (Long transient receptor potential channel 1) (LTrpC1) (Melastatin-1)	1	0	0	0	1
TYSY	#N/A	1	0	0	0	1
UBIA1	#N/A	1	0	0	0	1
UBP33	#N/A	1	0	0	0	1
UBXN8	UBX domain-containing protein 8 (Reproduction 8 protein) (Rep-8 protein) (UBX domain-containing protein 6)	1	0	0	0	1
USE1	Vesicle transport protein USE1 (Putative MAPK-activating protein PM26) (USE1-like protein) (p31)	1	0	0	0	1
VANG1	#N/A	1	0	0	0	1
VEZA	#N/A	1	0	0	0	1
VKORL	#N/A	1	0	0	0	1
VMA21	Vacuolar ATPase assembly integral membrane protein VMA21 (Myopathy with excessive autophagy protein)	1	0	0	0	1
YIPF5	Protein YIPF5 (Five-pass transmembrane protein localizing in the Golgi apparatus and the endoplasmic reticulum 5) (Smooth muscle cell-associated protein 5) (SMAP-5) (YIP1 family member 5) (YPT-interacting protein 1 A)	1	0	0	0	1
YP007	#N/A	1	0	0	0	1
ZDHC5	#N/A	1	0	0	0	1
ZDHC8	#N/A	1	0	0	0	1
ZNT1	#N/A	1	0	0	0	1
ZNT6	#N/A	1	0	0	0	1
ADDG	#N/A	1	0	0	0	1
AMER1	APC membrane recruitment protein 1 (Amer1) (Protein FAM123B) (Wilms tumor gene on the X chromosome protein)	1	0	0	0	1
AN13C	#N/A	1	0	0	0	1
ANR46	#N/A	1	0	0	0	1
APOA	#N/A	1	0	0	0	1
ARC	Activity-regulated cytoskeleton-associated protein (hArc) (Activity-regulated gene 3.1 protein homolog) (ARC/ARG3.1) (Arg3.1)	1	0	0	0	1
AT10B	#N/A	1	0	0	0	1
BAIP2	#N/A	1	0	0	0	1
CA2D4	#N/A	1	0	0	0	1
CALX	#N/A	1	0	0	0	1
CAMLG	Calcium signal-modulating cyclophilin ligand (CAML)	1	0	0	0	1
CCNB2	G2/mitotic-specific cyclin-B2	1	0	0	0	1
CERS5	Ceramide synthase 5 (CerS5) (EC 2.3.1.-) (LAG1 longevity assurance homolog 5) (Sphingosine N-acyltransferase CERS5) (EC 2.3.1.24)	1	0	0	0	1
CHMP7	Charged multivesicular body protein 7 (Chromatin-modifying protein 7)	1	0	0	0	1
CL050	#N/A	1	0	0	0	1
CNTN5	Contactin-5 (Neural recognition molecule NB-2) (hNB-2)	1	0	0	0	1
COL10	#N/A	1	0	0	0	1
CTNA1	#N/A	1	0	0	0	1
DAAF1	#N/A	1	0	0	0	1
DUS22	#N/A	1	0	0	0	1
EMC7	ER membrane protein complex subunit 7	1	0	0	0	1
EMC8	ER membrane protein complex subunit 8 (Neighbor of COX4) (Protein FAM158B)	1	0	0	0	1
F1712	#N/A	1	0	0	0	1
FA57A	#N/A	1	0	0	0	1
FBX5	#N/A	1	0	0	0	1
FGRL1	#N/A	1	0	0	0	1
FUND2	#N/A	1	0	0	0	1
HG2A	#N/A	1	0	0	0	1
HXK1	#N/A	1	0	0	0	1
HYCCI	#N/A	1	0	0	0	1
K1522	#N/A	1	0	0	0	1
K2C4	#N/A	1	0	0	0	1
KANK3	KN motif and ankyrin repeat domain-containing protein 3 (Ankyrin repeat domain-containing protein 47)	1	0	0	0	1
KPCD1	#N/A	1	0	0	0	1
L2GL1	#N/A	1	0	0	0	1
LAP2B	#N/A	1	0	0	0	1
LMNB2	Lamin-B2	1	0	0	0	1
LRC59	#N/A	1	0	0	0	1
MB12A	#N/A	1	0	0	0	1
MCP	#N/A	1	0	0	0	1
MDHM	#N/A	1	0	0	0	1
MERL	#N/A	1	0	0	0	1
MMRN2	Multimerin-2 (EMILIN-3) (Elastin microfibril interface located protein 3) (Elastin microfibril interfacer 3) (EndoGlyx-1 p125/p140 subunit)	1	0	0	0	1
NHRF2	#N/A	1	0	0	0	1
NU155	#N/A	1	0	0	0	1
NUP53	#N/A	1	0	0	0	1
PCAT1	#N/A	1	0	0	0	1
PGRC1	#N/A	1	0	0	0	1
PGRC2	#N/A	1	0	0	0	1
PHLB2	#N/A	1	0	0	0	1
PIPNB	#N/A	1	0	0	0	1
PLAK	#N/A	1	0	0	0	1
POP7	Ribonuclease P protein subunit p20 (RNaseP protein p20) (EC 3.1.26.5) (Ribonucleases P/MRP protein subunit POP7 homolog) (hPOP7)	1	0	0	0	1
PRS4	#N/A	1	0	0	0	1
PYY	Peptide YY (PYY) (PYY-I) (Peptide tyrosine tyrosine) [Cleaved into: Peptide YY(3-36) (PYY-II)]	1	0	0	0	1
RAB14	Ras-related protein Rab-14	1	0	0	0	1
RGSL	#N/A	1	0	0	0	1
RHG28	#N/A	1	0	0	0	1
RHOA	Transforming protein RhoA (EC 3.6.5.2) (Rho cDNA clone 12) (h12)	1	0	0	0	1
RP1BL	#N/A	1	0	0	0	1
SAHH2	#N/A	1	0	0	0	1
SC61B	#N/A	1	0	0	0	1
SEC62	Translocation protein SEC62 (Translocation protein 1) (TP-1) (hTP-1)	1	0	0	0	1
SENP1	Sentrin-specific protease 1 (EC 3.4.22.-) (Sentrin/SUMO-specific protease SENP1)	1	0	0	0	1
SHSA2	#N/A	1	0	0	0	1
SNP23	#N/A	1	0	0	0	1
SPR2G	#N/A	1	0	0	0	1
SPY4	#N/A	1	0	0	0	1
TAC2N	#N/A	1	0	0	0	1
TAF1C	TATA box-binding protein-associated factor RNA polymerase I subunit C (RNA polymerase I-specific TBP-associated factor 110 kDa) (TAFI110) (TATA box-binding protein-associated factor 1C) (TBP-associated factor 1C) (Transcription initiation factor SL1/TIF-IB subunit C)	1	0	0	0	1
TB10A	#N/A	1	0	0	0	1
TM199	#N/A	1	0	0	0	1
TMED8	Protein TMED8	1	0	0	0	1
TMM51	#N/A	1	0	0	0	1
TMX4	Thioredoxin-related transmembrane protein 4 (Thioredoxin domain-containing protein 13)	1	0	0	0	1
TOM22	#N/A	1	0	0	0	1
TR19L	#N/A	1	0	0	0	1
TUB	Tubby protein homolog	1	0	0	0	1
UB2J1	#N/A	1	0	0	0	1
UBP37	#N/A	1	0	0	0	1
VANG2	#N/A	1	0	0	0	1
VAPB	Vesicle-associated membrane protein-associated protein B/C (VAMP-B/VAMP-C) (VAMP-associated protein B/C) (VAP-B/VAP-C)	1	0	0	0	1
VRK2	Serine/threonine-protein kinase VRK2 (EC 2.7.11.1) (Vaccinia-related kinase 2)	1	0	0	0	1
